# Supplementary material for: CPX-351 vs daunorubicin, cytarabine, and gemtuzumab ozogamicin in older adults with non–adverse-risk AML: the NCRI AML18 trial
Source: Blood. 2025 Nov 18;147(10):1048–57. doi: 10.1182/blood.2025031006 (PMC13052346; doi:10.1182/blood.2025031006)
Supplement: Supplemental Table 5 [file BLOOD_BLD-2025-031006-mmc2.xlsx]

## Sheet: Table S5
Sample Name	Gene	HGVSp	HGVSc	Alternate Observations	Depth	Deep Alternate Observations	Deep depth	Unique Alternate Observations	Variant Allele Fraction	Consequence	Chromosome	Location	Reference	Alternate
AML18_2517	DNMT3A	NP_072046.2:p.Gly550Arg	NM_022552.4:c.1648G>A	1583	3390	763	1652	400	0.462	missense	2	25467428	C	T
AML18_2517	FLT3	NP_004110.2:p.Glu611_Phe612insProAlaMetGluTyrAspLeuLysTrpGluPheProArgGluAsnLeuGlu	NM_004119.2:c.1833_1834insCCCGCCATGGAATATGATCTCAAATGGGAGTTTCCAAGAGAAAATTTAGAG	3205	12856			509	0.249	FLT3-ITD	13	28608222	A	ACTCTAAATTTTCTCTTGGAAACTCCCATTTGAGATCATATTCCATGGCGGG
AML18_2517	FLT3	NP_004110.2:p.Arg815Gly	NM_004119.2:c.2443A>G	50	4024	24	1744	38	0.014	missense	13	28592702	T	C
AML18_2517	NPM1	NP_002511.1:p.Trp288CysfsTer12	NM_002520.6:c.863_864insTTTG	655	1792	173	490	186	0.353	frameshift	5	170837545	C	CTGTT
AML18_2517	WT1	NP_000369.3:p.Arg441Ter	NM_000378.4:c.1321C>T	5048	5977	1357	1604	694	0.846	nonsense	11	32413578	G	A
AML18_2518	ASXL1	NP_056153.2:p.Gly646TrpfsTer12	NM_015338.6:c.1934dup	1646	4137	765	1816	494	0.421256	frameshift	20	31022441	A	AG
AML18_2518	CBL	NP_005179.2:p.Glu366Lys	NM_005188.4:c.1096G>A	527	1179	178	383	173	0.464752	frameshift	11	119148876	G	A
AML18_2518	U2AF1	NP_006749.1:p.Ser34Phe	NM_006758.3:c.101C>T	540	1267	70	184	219	0.380435	frameshift	21	44524456	G	A
AML18_2519	DNMT3A	NP_072046.2:p.Leu637Gln	NM_022552.4:c.1910T>A	1489	4104	206	615	445	0.335	frameshift	2	25466793	A	T
AML18_2519	FLT3	NP_004110.2:p.Asp839Gly	NM_004119.2:c.2516A>G	1572	5259	430	1413	452	0.304	frameshift	13	28592629	T	C
AML18_2519	NPM1	NP_002511.1:p.Trp288CysfsTer12	NM_002520.6:c.860_863dup	293	1903	15	275	130	0.055	frameshift	5	170837543	C	CTCTG
AML18_2519	SMC1A	NP_006297.2:p.Arg426Pro	NM_006306.3:c.1277G>C	2188	2967	305	412	534	0.74	frameshift	X	53436412	C	G
AML18_2520	DDX41	NP_057306.2:p.Asp140GlyfsTer2	NM_016222.4:c.415_418dup	1330	2897	367	836	412	0.438995	frameshift	5	176942945	T	TCATC
AML18_2520	DDX41	NP_057306.2:p.Arg525His	NM_016222.4:c.1574G>A	160	4158	43	1140	105	0.0377193	frameshift	5	176939370	C	T
AML18_2520	DNMT3A		NM_022552.5:c.1554+1G>A	49	3043	12	787	40	0.0152478	frameshift	2	25468121	C	T
AML18_2522	RUNX1	NP_001745.2:p.Asp198Gly	NM_001754.4:c.593A>G	1653	6517	444	1735	428	0.256	frameshift	21	36231791	T	C
AML18_2522	SRSF2	NP_003007.2:p.Pro96dup	NM_003016.4:c.287_288insTCC	545	1436	166	433	154	0.383	frameshift	17	74732955	C	CGGA
AML18_2522	SRSF2	NP_003007.2:p.Pro95Arg	NM_003016.4:c.284C>G	560	1431	171	446	157	0.383	frameshift	17	74732959	G	C
AML18_2522	TET2	NP_001120680.1:p.Asn1118LysfsTer12	NM_001127208.2:c.3353dup	1553	4103	296	788	440	0.376	frameshift	4	106158446	T	TA
AML18_2522	TET2	NP_001120680.1:p.Arg1404Ter	NM_001127208.2:c.4210C>T	911	2271	47	126	307	0.373	frameshift	4	106193748	C	T
AML18_2523	ASXL1	NP_056153.2:p.Gly646TrpfsTer12	NM_015338.6:c.1934dup	3381	8456	854	2049	540	0.416789	frameshift	20	31022441	A	AG
AML18_2523	KRAS	NP_004976.2:p.Gly12Arg	NM_004985.5:c.34G>C	1388	4107	241	730	415	0.330137	frameshift	12	25398285	C	G
AML18_2523	NRAS	NP_002515.1:p.Gly13Asp	NM_002524.5:c.38G>A	194	3178	21	267	125	0.0786517	frameshift	1	115258744	C	T
AML18_2523	NRAS	NP_002515.1:p.Gly12Arg	NM_002524.5:c.34G>C	63	3184	5	269	44	0.0185874	frameshift	1	115258748	C	G
AML18_2523	SETBP1	NP_056374.2:p.Asp868Asn	NM_015559.3:c.2602G>A	197	8750	43	2008	117	0.0214143	frameshift	18	42531907	G	A
AML18_2523	SRSF2	NP_003007.2:p.Pro95His	NM_003016.4:c.284C>A	964	2083	328	698	182	0.469914	frameshift	17	74732959	G	T
AML18_2523	TET2	NP_001120680.1:p.Val1200del	NM_001127208.3:c.3597_3599del	3561	3705	787	827	431	0.951632	frameshift	4	106164725	AGGT	A
AML18_2524	BCOR	NP_060215.4:p.Arg1183Ter	NM_017745.6:c.3547C>T	628	875	122	159	204	0.767296	frameshift	X	39923059	G	A
AML18_2524	DNMT3A	NP_072046.2:p.Arg882Cys	NM_022552.5:c.2644C>T	719	2003	115	293	267	0.392491	frameshift	2	25457243	G	A
AML18_2524	IDH1	NP_005887.2:p.Arg132Cys	NM_005896.4:c.394C>T	1058	2967	271	754	334	0.359416	frameshift	2	209113113	G	A
AML18_2524	RAD21	NP_006256.1:p.Ile445LeufsTer11	NM_006265.3:c.1333del	595	1564	69	173	224	0.398844	frameshift	8	117864323	AT	A
AML18_2524	SRSF2	NP_003007.2:p.Pro95Leu	NM_003016.4:c.284C>T	305	806	109	282	134	0.386525	frameshift	17	74732959	G	A
AML18_2525	ABL1	NP_005148.2:p.Ile418Val	NM_005157.5:c.1252A>G	79	1281	9	104	55	0.087	frameshift	9	133750421	A	G
AML18_2525	CUX1	NP_853530.2:p.Leu564ArgfsTer23	NM_181552.3:c.1691del	143	3104	25	410	84	0.061	frameshift	7	101840381	CT	C
AML18_2525	DDX41	NP_057306.2:p.Lys108SerfsTer3	NM_016222.3:c.323del	1258	2455	78	146	394	0.534	frameshift	5	176943169	CT	C
AML18_2525	DDX41	NP_057306.2:p.Arg525His	NM_016222.3:c.1574G>A	216	4702	30	643	131	0.047	frameshift	5	176939370	C	T
AML18_2525	PHF6	NP_001015877.2:p.Gly248Val	NM_001015877.2:c.743G>T	133	1531	24	259	82	0.093	frameshift	X	133549059	G	T
AML18_2525	PPM1D	NP_003611.1:p.Leu546ArgfsTer2	NM_003620.3:c.1637del	65	2721	13	428	48	0.03	frameshift	17	58740731	CT	C
AML18_2525	RUNX1	NP_001745.2:p.Thr246ArgfsTer8	NM_001754.4:c.735del	67	2708	22	982	50	0.022	frameshift	21	36206776	TG	T
AML18_2526	IDH2	NP_002159.2:p.Arg140Gln	NM_002168.3:c.419G>A	1374	2887	347	719	327	0.483	frameshift	15	90631934	C	T
AML18_2526	JAK2	NP_004963.1:p.Val617Phe	NM_004972.3:c.1849G>T	1349	2875	67	124	341	0.54	frameshift	9	5073770	G	T
AML18_2526	NPM1	NP_002511.1:p.Trp288CysfsTer12	NM_002520.6:c.860_863dup	353	1388	3	77	151	0.039	frameshift	5	170837543	C	CTCTG
AML18_2527	CSF3R	NP_724781.1:Tyr779ProfsTer51	NM_156039.3:c.2334_2341delTTATGGGCinsCCCTATGAAA	1052	4738	347	1526	377	0.227392	frameshift	1	36932208	TGCCCATAA	TTTTCATAGGG
AML18_2527	CSF3R	NP_000751.1:p.Gln749Ter	NM_000760.4:c.2245C>T	325	4751	111	1503	171	0.0738523	frameshift	1	36932224	G	A
AML18_2527	CSF3R	NP_000751.1:p.Gln741Ter	NM_000760.4:c.2221C>T	50	4739	13	1474	37	0.00881954	frameshift	1	36932248	G	A
AML18_2527	ETNK1	NP_061108.3:p.Asn155Ser	NM_018638.5:c.464A>G	1077	2674	257	671	347	0.38301	frameshift	12	22811995	A	G
AML18_2527	IDH2	NP_002159.2:p.Arg140Gln	NM_002168.4:c.419G>A	1438	3499	790	1979	372	0.399192	frameshift	15	90631934	C	T
AML18_2527	RUNX1	NP_001745.2:p.Asp198Asn	NM_001754.5:c.592G>A	2596	6280	1381	3329	635	0.414839	frameshift	21	36231792	C	T
AML18_2527	RUNX1	NP_001745.2:p.Arg166Gln	NM_001754.5:c.497G>A	1344	3428	653	1660	403	0.393373	frameshift	21	36252865	C	T
AML18_2527	SRSF2	NP_003007.2:p.Pro95_Arg102del	NM_003016.4:c.284_307del	800	2071	374	983	205	0.380468	frameshift	17	74732935	CGGCGGCTGTGGTGTGAGTCCGGGG	C
AML18_2527	STAG2	NP_006594.3:p.Lys41GlnfsTer4	NM_006603.5:c.119dup	1351	1731	523	668	407	0.782934	frameshift	X	123159762	A	AG
AML18_2529	DNMT3A	NP_072046.2:p.Arg882His	NM_022552.5:c.2645G>A	195	736	129	463	116	0.278618	frameshift	2	25457242	C	T
AML18_2529	NPM1	NP_002511.1:p.Trp288CysfsTer12	NM_002520.7:c.860_863dup	49	383	23	224	37	0.102679	frameshift	5	170837543	C	CTCTG
AML18_2529	PTPN11	NP_002825.3:p.Glu69Lys	NM_002834.5:c.205G>A	65	465	34	274	51	0.124088	frameshift	12	112888189	G	A
AML18_2529	PTPN11	NP_002825.3:p.Glu76Gly	NM_002834.5:c.227A>G	14	622	6	381	11	0.015748	frameshift	12	112888211	A	G
AML18_2529	TET2	NP_001120680.1:p.Cys1464SerfsTer6	NM_001127208.3:c.4391del	391	615	220	355	162	0.619718	frameshift	4	106193928	TG	T
AML18_2530	BCOR	NP_060215.4:p.Pro661CysfsTer73	NM_017745.6:c.1980_1996del	101	2182	47	1191	69	0.0394626	frameshift	X	39932602	ATGCCCTCAGGGGCTGGG	A
AML18_2530	BCORL1	NP_068765.3:p.Ala858GlyfsTer29	NM_021946.5:c.2572dup	91	1932	27	691	63	0.0390738	frameshift	X	129149315	A	AG
AML18_2530	DNMT3A	NP_072046.2:p.Asp686Val	NM_022552.5:c.2057_2058delinsTG	64	1088	34	638	38	0.0532915	frameshift	2	25464455	GT	CA
AML18_2530	DNMT3A		NM_022552.5:c.1015-2A>G	44	1402	14	386	39	0.0362694	frameshift	2	25470029	T	C
AML18_2530	IDH1	NP_005887.2:p.Arg132Cys	NM_005896.4:c.394C>T	88	2473	47	1146	65	0.0410122	frameshift	2	209113113	G	A
AML18_2531	RAD21	NP_006256.1:p.Gln514Ter	NM_006265.2:c.1540C>T	497	2071	21	122	133	0.172	frameshift	8	117862937	G	A
AML18_2531	SRSF2	NP_003007.2:p.Pro95_Arg102del	NM_003016.4:c.284_307del	499	1340	129	406	143	0.318	frameshift	17	74732935	CGGCGGCTGTGGTGTGAGTCCGGGG	C
AML18_2531	TET2	NP_001120680.1:p.Arg1404Ter	NM_001127208.2:c.4210C>T	518	2156	20	80	186	0.25	frameshift	4	106193748	C	T
AML18_2532	FLT3		NM_004119.3:c.1792_1837+2dup	381	20606			180	0.0184898	frameshift	13	28608216	T	TACCAAACTCTAAATTTTCTCTTGGAAACTCCCATTTGAGATCATATTC
AML18_2532	NRAS	NP_002515.1:p.Gly12Asp	NM_002524.5:c.35G>A	597	3234	51	234	241	0.217949	frameshift	1	115258747	C	T
AML18_2532	NRAS	NP_002515.1:p.Gly13Asp	NM_002524.5:c.38G>A	207	3237	16	235	136	0.0680851	frameshift	1	115258744	C	T
AML18_2532	PHF6	NP_115834.1:p.Tyr301SerfsTer11	NM_032458.3:c.902_903del	2135	7152	369	1225	590	0.301224	frameshift	X	133551265	TAC	T
AML18_2532	PTPN11	NP_002825.3:p.Asn308Asp	NM_002834.5:c.922A>G	373	2856	43	359	143	0.119777	frameshift	12	112915523	A	G
AML18_2532	RUNX1	NP_001745.2:p.Tyr287SerfsTer314	NM_001754.5:c.856_859dup	1640	4620	437	1125	350	0.388444	frameshift	21	36171705	T	TATTG
AML18_2532	WT1	NP_000369.4:p.Trp311Ter	NM_000378.6:c.933G>A	447	4387	53	433	208	0.122402	frameshift	11	32439155	C	T
AML18_2533	DNMT3A		NM_022552.4:c.1851+1G>A	856	3515	151	513	246	0.294	frameshift	2	25467023	C	T
AML18_2533	IDH1	NP_005887.2:p.Arg132His	NM_005896.3:c.395G>A	541	4313	153	1187	232	0.129	frameshift	2	209113112	C	T
AML18_2533	NPM1	NP_002511.1:p.Trp288CysfsTer12	NM_002520.6:c.863_864insTATG	191	1484	22	181	88	0.122	frameshift	5	170837545	C	CTGTA
AML18_2533	PTPN11	NP_002825.3:p.Phe71Leu	NM_002834.4:c.211T>C	243	2152	30	253	107	0.119	frameshift	12	112888195	T	C
AML18_2533	TET2	NP_001120680.1:p.Leu748Ter	NM_001127208.2:c.2243T>A	68	2184	10	243	50	0.041	frameshift	4	106157342	T	A
AML18_2534	CEBPA	NP_004355.2:p.Leu331Pro	NM_004364.5:c.992T>C	52	4255	18	1860	36	0.00967742	frameshift	19	33792329	A	G
AML18_2534	CEBPA	NP_004355.2:p.Asp107Ter	NM_004364.5:c.318dup	232	540	123	306	37	0.401961	frameshift	19	33793002	C	CA
AML18_2535	DNMT3A	NP_072046.2:p.Arg882Cys	NM_022552.4:c.2644C>T	1059	2849	63	171	320	0.368	frameshift	2	25457243	G	A
AML18_2535	IDH2	NP_002159.2:p.Arg140Gln	NM_002168.3:c.419G>A	1833	4641	673	1697	386	0.397	frameshift	15	90631934	C	T
AML18_2535	NPM1	NP_002511.1:p.Trp288CysfsTer12	NM_002520.6:c.860_863dup	451	2172	12	203	166	0.059	frameshift	5	170837543	C	CTCTG
AML18_2535	PTPN11	NP_002825.3:p.Ala72Val	NM_002834.4:c.215C>T	49	2433	7	245	37	0.029	frameshift	12	112888199	C	T
AML18_2536	ASXL1	NP_056153.2:p.Ala809GlnfsTer11	NM_015338.6:c.2424_2428del	214	2653	72	835	103	0.0862275	frameshift	20	31022938	CTGCAG	C
AML18_2536	DNMT3A	NP_072046.2:p.Val636Met	NM_022552.5:c.1906G>A	51	3359	17	1207	43	0.0140845	frameshift	2	25466797	C	T
AML18_2536	IDH2	NP_002159.2:p.Arg140Gln	NM_002168.4:c.419G>A	204	2907	116	1777	90	0.0652786	frameshift	15	90631934	C	T
AML18_2536	RUNX1	NP_001745.2:p.Pro333ArgfsTer261	NM_001754.5:c.998del	391	4953	228	2967	164	0.0768453	frameshift	21	36164876	CG	C
AML18_2536	SRSF2	NP_003007.2:p.Pro95His	NM_003016.4:c.284C>A	303	991	156	541	89	0.288355	frameshift	17	74732959	G	T
AML18_2536	TET2	NP_060098.3:p.Met695SerfsTer5	NM_017628.4:c.2084del	640	2783	239	1042	239	0.229367	frameshift	4	106157182	AT	A
AML18_2536	TET2	NP_001120680.1:p.Trp1198Ter	NM_001127208.3:c.3593G>A	347	1600	89	419	156	0.212411	frameshift	4	106164083	G	A
AML18_2537	ASXL1	NP_056153.2:p.Gly646TrpfsTer12	NM_015338.5:c.1934dup	2091	5878	894	2321	467	0.385	frameshift	20	31022441	A	AG
AML18_2537	CEBPA	NP_004355.2:p.Asp262ThrfsTer56	NM_004364.4:c.783del	35	3297	20	1857	27	0.011	frameshift	19	33792537	CG	C
AML18_2537	IDH1	NP_005887.2:p.Arg132Cys	NM_005896.3:c.394C>T	1204	5409	413	1780	361	0.232	frameshift	2	209113113	G	A
AML18_2537	KDM6A	NP_066963.2:p.Arg1363Ter	NM_021140.3:c.4087C>T	166	1969	73	931	86	0.078	frameshift	X	44969405	C	T
AML18_2537	SRSF2	NP_003007.2:p.Pro95Leu	NM_003016.4:c.284C>T	309	1276	157	567	99	0.277	frameshift	17	74732959	G	A
AML18_2537	TET2	NP_001120680.1:p.Leu757ThrfsTer12	NM_001127208.2:c.2268dup	881	2300	166	457	259	0.363	frameshift	4	106157366	T	TA
AML18_2537	TET2	NP_001120680.1:p.Leu567GlyfsTer14	NM_001127208.2:c.1699_1703del	273	1997	39	320	121	0.122	frameshift	4	106156791	GATTGA	G
AML18_2537	TET2	NP_001120680.1:p.Arg1167Gly	NM_001127208.2:c.3499A>G	1287	5131	412	1786	359	0.231	frameshift	4	106162585	A	G
AML18_2540	ASXL1	NP_056153.2:p.Glu705Ter	NM_015338.5:c.2113G>T	1183	3224	244	682	318	0.358	frameshift	20	31022628	G	T
AML18_2540	ASXL1	NP_056153.2:p.Gln695Ter	NM_015338.5:c.2083C>T	79	4530	15	860	67	0.017	frameshift	20	31022598	C	T
AML18_2540	IDH2	NP_002159.2:p.Arg140Gln	NM_002168.3:c.419G>A	1493	3983	777	2034	346	0.382	frameshift	15	90631934	C	T
AML18_2540	PHF6	NP_115711.2:p.Lys267AsnfsTer7	NM_032335.3:c.801_802del	71	2002	27	763	52	0.035	frameshift	X	133549111	TAA	T
AML18_2540	PHF6		NM_001015877.2:c.375-1G>A	184	1695	37	358	121	0.103	frameshift	X	133527938	G	A
AML18_2540	SRSF2	NP_003007.2:p.Gly93_Asp97delinsProAla	NM_003016.4:c.277_290delinsCCGGC	795	2103	299	790	237	0.378	frameshift	17	74732953	TCCGGGGGGCGGCCG	GCCGGG
AML18_2540	STAG2	NP_001036214.1:p.Arg1012Ter	NM_001042749.2:c.3034C>T	1695	3130	643	1180	533	0.545	frameshift	X	123217380	C	T
AML18_2541	ASXL1	NP_056153.2:p.Met837IlefsTer14	NM_015338.6:c.2510dup	186	2236	27	367	97	0.0735695	frameshift	20	31023024	A	AT
AML18_2541	ASXL1	NP_056153.2:p.Gly646TrpfsTer12	NM_015338.6:c.1934dup	225	4347	68	1268	128	0.0536278	frameshift	20	31022441	A	AG
AML18_2541	ASXL1	NP_056153.2:p.Glu635ArgfsTer15	NM_015338.6:c.1900_1922del	152	4229	37	1375	103	0.0269091	frameshift	20	31022402	TCACCACTGCCATAGAGAGGCGGC	T
AML18_2541	PHF6	NP_115711.2:p.Arg129Ter	NM_032335.3:c.385C>T	1026	1229	222	266	382	0.834586	frameshift	X	133527949	C	T
AML18_2541	TET2		NM_001127208.3:c.3410-1G>A	1312	1505	270	313	434	0.86262	frameshift	4	106162495	G	A
AML18_2542	FLT3	NP_004110.2:p.Met664Ile	NM_004119.2:c.1992G>A	54	2412	9	423	35	0.021	frameshift	13	28602376	C	T
AML18_2542	IDH2	NP_002159.2:p.Arg140Gln	NM_002168.3:c.419G>A	736	3466	322	1373	230	0.235	frameshift	15	90631934	C	T
AML18_2542	NPM1	NP_002511.1:p.Trp288CysfsTer12	NM_002520.6:c.860_863dup	183	2013	12	271	68	0.044	frameshift	5	170837543	C	CTCTG
AML18_2543	BCOR	NP_060215.4:p.Ser268Ter	NM_017745.6:c.803C>A	431	946	120	315	127	0.380952	frameshift	X	39933796	G	T
AML18_2543	BCORL1	NP_068765.3:p.Met644CysfsTer4	NM_021946.5:c.1929del	795	3766	455	2054	250	0.221519	frameshift	X	129148671	AC	A
AML18_2543	EZH2	NP_004447.2:p.Phe729LeufsTer11	NM_004456.5:c.2187del	1113	2511	299	706	404	0.423513	frameshift	7	148506170	CA	C
AML18_2543	KRAS	NP_004976.2:p.Gly13Asp	NM_004985.5:c.38G>A	147	1494	29	308	96	0.0941558	frameshift	12	25398281	C	T
AML18_2543	KRAS	NP_004976.2:p.Gly12Val	NM_004985.5:c.35G>T	135	1898	22	382	92	0.0575916	frameshift	12	25398284	C	A
AML18_2543	KRAS	NP_004976.2:p.Gly12Asp	NM_004985.5:c.35G>A	114	1898	23	382	78	0.0602094	frameshift	12	25398284	C	T
AML18_2543	NRAS	NP_002515.1:p.Gly13Arg	NM_002524.5:c.37G>C	211	2008	24	246	119	0.097561	frameshift	1	115258745	C	G
AML18_2543	RUNX1	NP_001745.2:p.Ala338ProfsTer257	NM_001754.5:c.1010_1011dup	1919	4125	1034	2240	529	0.461607	frameshift	21	36164863	C	CGG
AML18_2543	RUNX1		NM_001754.5:c.805+1G>T	807	1790	324	698	242	0.464183	frameshift	21	36206706	C	A
AML18_2543	SRSF2	NP_003007.2:p.Pro95His	NM_003016.4:c.284C>A	390	885	178	405	120	0.439506	frameshift	17	74732959	G	T
AML18_2544	ASXL1	NP_056153.2:p.Tyr591Ter	NM_015338.5:c.1773C>A	1167	4744	459	1921	295	0.239	frameshift	20	31022288	C	A
AML18_2544	NRAS	NP_002515.1:p.Gly12Ser	NM_002524.4:c.34G>A	543	3562	32	174	247	0.184	frameshift	1	115258748	C	T
AML18_2544	RUNX1	NP_001745.2:p.Ser218ArgfsTer11	NM_001754.4:c.650_653dup	131	5017	49	1713	75	0.029	frameshift	21	36206858	G	GCTCC
AML18_2544	RUNX1	NP_001745.2:p.Arg162Gly	NM_001754.4:c.484A>G	1017	5236	286	1476	303	0.194	frameshift	21	36252878	T	C
AML18_2544	RUNX1	NP_001745.2:p.Pro113Leu	NM_001754.4:c.338C>T	640	2667	408	1691	157	0.241	frameshift	21	36259153	G	A
AML18_2544	SRSF2	NP_003007.2:p.Pro95Leu	NM_003016.4:c.284C>T	489	1802	202	705	136	0.287	frameshift	17	74732959	G	A
AML18_2545	FLT3	NP_004110.2:p.Tyr597_Glu598insAspTyrValAspPheArgGluTyr	NM_004119.3:c.1770_1793dup	403	6426			179	0.062714	frameshift	13	28608262	T	TTCATATTCTCTGAAATCAACGTAG
AML18_2545	SF3B1	NP_036565.2:p.Lys666Asn	NM_012433.4:c.1998G>T	895	2101	426	1003	294	0.424726	frameshift	2	198267359	C	A
AML18_2546	GNAS	NP_000507.1:p.Arg201His	NM_000516.7:c.602G>A	496	1025	20	46	220	0.434783	frameshift	20	57484421	G	A
AML18_2546	NF1	NP_000258.1:p.Ile679AspfsTer21	NM_000267.3:c.2033dup	20	1675	9	801	14	0.011236	frameshift	17	29553477	A	AC
AML18_2546	PTPN11	NP_002825.3:p.Gly60Ala	NM_002834.5:c.179G>C	28	1751	5	324	24	0.0154321	frameshift	12	112888163	G	C
AML18_2546	SRSF2	NP_003007.2:p.Pro95Leu	NM_003016.4:c.284C>T	583	1172	238	497	148	0.478873	frameshift	17	74732959	G	A
AML18_2547	ASXL1	NP_056153.2:p.Gly646TrpfsTer12	NM_015338.5:c.1934dup	2548	6474	705	1692	543	0.417	frameshift	20	31022441	A	AG
AML18_2547	FLT3	NP_004110.2:p.Gln575Pro	NM_004119.2:c.1724A>C	737	4705	78	565	268	0.138	frameshift	13	28608332	T	G
AML18_2547	NRAS	NP_002515.1:p.Gly12Cys	NM_002524.4:c.34G>T	265	3014	9	142	139	0.063	frameshift	1	115258748	C	A
AML18_2547	RUNX1	NP_001745.2:p.Ser226LysfsTer2	NM_001754.4:c.676dup	1733	3847	596	1318	336	0.452	frameshift	21	36206835	C	CT
AML18_2547	STAG2		NM_001042749.2:c.288+1delGinsAAAC	236	1823	73	500	125	0.146	frameshift	X	123164975	GG	GAAAC
AML18_2548	ASXL1	NP_056153.2:p.Gly646TrpfsTer12	NM_015338.5:c.1934dup	3753	9468	808	1940	602	0.416	frameshift	20	31022441	A	AG
AML18_2548	KIT	NP_000213.1:p.Asp816Val	NM_000222.2:c.2447A>T	91	8988	8	1295	69	0.006	frameshift	4	55599321	A	T
AML18_2548	PHF6		NM_001015877.2:c.241-1G>A	2099	4493	148	309	451	0.479	frameshift	X	133527530	G	A
AML18_2548	RUNX1	NP_001745.2:p.Tyr407LeufsTer193	NM_001754.4:c.1219dup	1282	2837	579	1193	200	0.485	frameshift	21	36164655	T	TA
AML18_2548	TET2	NP_001120680.1:p.Ser254ArgfsTer38	NM_001127208.2:c.762_765del	1739	3762	243	535	343	0.454	frameshift	4	106155857	ACAGT	A
AML18_2548	TET2	NP_001120680.1:p.Gln618Ter	NM_001127208.2:c.1852C>T	1364	2846	65	144	353	0.451	frameshift	4	106156951	C	T
AML18_2549	DNMT3A	NP_072046.2:p.Arg882Cys	NM_022552.5:c.2644C>T	1081	2553	297	646	369	0.459752	frameshift	2	25457243	G	A
AML18_2549	PTPN11	NP_002825.3:p.Gly503Glu	NM_002834.5:c.1508G>A	448	1724	70	290	177	0.241379	frameshift	12	112926888	G	A
AML18_2549	PTPN11	NP_002825.3:p.Asp61Asn	NM_002834.5:c.181G>A	25	1729	7	407	22	0.017199	frameshift	12	112888165	G	A
AML18_2549	PTPN11	NP_002825.3:p.Asn308Asp	NM_002834.5:c.922A>G	21	1892	5	366	17	0.0136612	frameshift	12	112915523	A	G
AML18_2549	RUNX1	NP_001745.2:p.Thr328AsnfsTer272	NM_001754.5:c.982dup	1732	4512	869	2216	501	0.392148	frameshift	21	36164892	G	GT
AML18_2549	RUNX1	NP_001745.2:p.Pro350SerfsTer250	NM_001754.5:c.1047dup	60	4555	29	2299	43	0.0126142	frameshift	21	36164827	G	GA
AML18_2550	CBL		NM_005188.4:c.1096-7A>G	60	599	28	306	41	0.0915033	frameshift	11	119148869	A	G
AML18_2550	FLT3	NP_004110.2:p.Gly583_Arg595dup	NM_004119.3:c.1748_1786dup	284	3366			127	0.0843731	frameshift	13	28608269	T	TCTCTGAAATCAACGTAGAAGTACTCATTATCTGAGGAGC
AML18_2550	NPM1	NP_002511.1:p.Trp288CysfsTer12	NM_002520.7:c.863_864insCCTG	103	649	45	275	65	0.163636	frameshift	5	170837544	T	TCTGC
AML18_2550	STAG2	NP_006594.3:p.Phe171SerfsTer12	NM_006603.5:c.512del	259	547	121	283	135	0.427562	frameshift	X	123179061	GT	G
AML18_2551	FLT3	NP_004110.2:p.Tyr597_Glu598insAspTyrValAspPheArgGluTyr	NM_004119.3:c.1770_1793dup	2216	9336			430	0.237361	frameshift	13	28608262	T	TTCATATTCTCTGAAATCAACGTAG
AML18_2551	NPM1	NP_002511.1:p.Trp288CysfsTer12	NM_002520.7:c.860_863dup	378	1828	60	322	155	0.186335	frameshift	5	170837543	C	CTCTG
AML18_2551	WT1	NP_000369.4:p.Arg450Pro	NM_000378.6:c.1349G>C	1892	5684	396	1217	497	0.32539	frameshift	11	32413565	C	G
AML18_2552	ASXL1	NP_056153.2:p.Gly646TrpfsTer12	NM_015338.5:c.1934dup	586	7197	165	2435	211	0.068	frameshift	20	31022441	A	AG
AML18_2552	DDX41	NP_057306.2:p.Ile520Phe	NM_016222.3:c.1558A>T	721	5391	131	1005	277	0.13	frameshift	5	176939386	T	A
AML18_2552	DDX41	NP_057306.2:p.Met1?	NM_016222.3:c.3G>A	574	2329	132	477	187	0.277	frameshift	5	176943944	C	T
AML18_2552	PHF6	NP_001015877.2:p.Gly10ArgfsTer12	NM_001015877.2:c.27dup	307	2628	88	719	134	0.122	frameshift	X	133511668	G	GA
AML18_2553	DNMT3A	NP_072046.2:p.Asn797Tyr	NM_022552.5:c.2389A>T	1156	3188	17	33	330	0.515152	frameshift	2	25462018	T	A
AML18_2553	DNMT3A	NP_072046.2:p.Lys829Arg	NM_022552.5:c.2486A>G	813	2447	12	29	255	0.413793	frameshift	2	25458687	T	C
AML18_2553	NPM1	NP_002511.1:p.Gln289ProfsTer11	NM_002520.7:c.863_864insCCAG	248	1036	1	9	108	0.111111	frameshift	5	170837546	T	TGCCA
AML18_2554	CEBPA	NP_004355.2:p.Gln83SerfsTer77	NM_004364.4:c.247del	2612	5792	1406	3157	400	0.445	frameshift	19	33793073	TG	T
AML18_2554	NPM1	NP_002511.1:p.Trp288CysfsTer12	NM_002520.6:c.860_863dup	409	1743	9	184	138	0.049	frameshift	5	170837543	C	CTCTG
AML18_2554	TET2	NP_001120680.1:p.Ile1763LeufsTer3	NM_001127208.2:c.5278_5285dup	892	2158	64	155	259	0.413	frameshift	4	106196943	C	CTTCTCACA
AML18_2555	FLT3	NP_004110.2:p.Tyr597_Glu608dup	NM_004119.2:c.1789_1824dup	4311	12893			642	0.334	frameshift	13	28608231	T	TTTCTCTTGGAAACTCCCATTTGAGATCATATTCATA
AML18_2555	RUNX1	NP_001745.2:p.Arg320Ter	NM_001754.4:c.958C>T	2092	4202	222	428	435	0.519	frameshift	21	36171607	G	A
AML18_2555	SF3B1	NP_036565.2:p.Lys666Thr	NM_012433.3:c.1997A>C	1570	3184	135	296	400	0.456	frameshift	2	198267360	T	G
AML18_2557	BCOR	NP_060215.4:p.Arg118LysfsTer68	NM_017745.5:c.352dup	32	2174	11	763	25	0.014	frameshift	X	39934246	C	CT
AML18_2557	BCOR	NP_060215.4:p.Arg976Ter	NM_017745.5:c.2926C>T	25	2498	17	1341	23	0.013	frameshift	X	39931673	G	A
AML18_2557	DNMT3A		NM_022552.4:c.1555-2A>G	971	3330	331	1155	319	0.287	frameshift	2	25467523	T	C
AML18_2557	IDH2	NP_002159.2:p.Arg172Lys	NM_002168.3:c.515G>A	1319	4317	754	2500	368	0.302	frameshift	15	90631838	C	T
AML18_2558	BCOR	NP_060215.4:p.Glu1604Ter	NM_017745.5:c.4809dup	318	2328	68	444	161	0.153	frameshift	X	39913203	C	CA
AML18_2558	FLT3	NP_004110.2:p.Val491Leu	NM_004119.2:c.1471G>T	1791	4724	460	1237	395	0.372	frameshift	13	28609758	C	A
AML18_2558	PTPN11	NP_002825.3:p.Glu76Gly	NM_002834.4:c.227A>G	254	3169	25	377	141	0.066	frameshift	12	112888211	A	G
AML18_2558	RUNX1	NP_001745.2:p.Glu229ProfsTer9	NM_001754.4:c.685_733del	328	3321	98	1024	123	0.096	frameshift	21	36206778	GGGGCTGGGTGGTGTGGGCTGACCCTCATGGCTGTGCGCCGCAGCTGCTC	G
AML18_2558	SETBP1	NP_056374.2:p.Ser869Gly	NM_015559.2:c.2605A>G	1762	7490	365	1524	513	0.24	frameshift	18	42531910	A	G
AML18_2558	SETBP1	NP_056374.2:p.Gly870Ser	NM_015559.2:c.2608G>A	588	7497	130	1531	263	0.085	frameshift	18	42531913	G	A
AML18_2559	ASXL1	NP_056153.2:p.Gly646TrpfsTer12	NM_015338.5:c.1934dup	1344	5770	512	2142	425	0.239	frameshift	20	31022441	A	AG
AML18_2559	CBL	NP_005179.2:p.His398Arg	NM_005188.3:c.1193A>G	502	2813	80	551	190	0.145	frameshift	11	119148973	A	G
AML18_2559	KRAS	NP_004976.2:p.Ala146Thr	NM_004985.4:c.436G>A	18	1237	5	222	14	0.023	frameshift	12	25378562	C	T
AML18_2559	SRSF2	NP_003007.2:p.Pro95Arg	NM_003016.4:c.284C>G	338	1435	152	676	119	0.225	frameshift	17	74732959	G	C
AML18_2559	STAG2	NP_001036214.1:p.Thr149LysfsTer33	NM_001042749.2:c.446_449del	1118	4770	239	999	395	0.239	frameshift	X	123176475	ATGAC	A
AML18_2559	TET2	NP_001120680.1:p.Ile1873Thr	NM_001127208.2:c.5618T>C	695	2684	152	572	222	0.266	frameshift	4	106197285	T	C
AML18_2561	DNMT3A	NP_072046.2:p.Val560Glu	NM_022552.5:c.1679T>A	391	2225	74	389	168	0.190231	frameshift	2	25467196	A	T
AML18_2561	PHF6	NP_001015877.1:p.Cys297Ser	NM_001015877.2:c.890G>C	62	3005	8	454	48	0.0176211	frameshift	X	133551254	G	C
AML18_2561	STAG2	NP_006594.3:p.Val1059SerfsTer3	NM_006603.5:c.3174dup	787	4130	219	1056	311	0.207386	frameshift	X	123220516	C	CA
AML18_2562	CEBPA	NP_004355.2:p.His24AlafsTer84	NM_004364.4:c.68dup	1131	5923	513	2812	288	0.182	frameshift	19	33793252	C	CG
AML18_2562	CEBPA	NP_004355.2:p.Ala174Ter	NM_004364.4:c.520_521delinsTA	1054	5634	482	2308	313	0.209	frameshift	19	33792800	GC	TA
AML18_2562	IDH2	NP_002159.2:p.Arg140Gln	NM_002168.3:c.419G>A	1319	4319	353	1135	316	0.311	frameshift	15	90631934	C	T
AML18_2562	U2AF1	NP_006749.1:p.Ser34Tyr	NM_006758.2:c.101C>A	464	1546	6	18	175	0.333	frameshift	21	44524456	G	T
AML18_2563	ASXL1	NP_056153.2:p.Glu635ArgfsTer15	NM_015338.6:c.1900_1922del	976	2932	206	699	348	0.294707	frameshift	20	31022402	TCACCACTGCCATAGAGAGGCGGC	T
AML18_2564	ASXL1	NP_056153.2:p.Arg693Ter	NM_015338.5:c.2077C>T	704	4165	89	516	264	0.172	frameshift	20	31022592	C	T
AML18_2564	DNMT3A	NP_072046.2:p.Arg736Cys	NM_022552.4:c.2206C>T	513	3414	35	210	213	0.167	frameshift	2	25463287	G	A
AML18_2564	DNMT3A	NP_072046.2:p.Arg676Trp	NM_022552.4:c.2026C>T	530	3371	91	634	182	0.144	frameshift	2	25464487	G	A
AML18_2564	IDH2	NP_002159.2:p.Arg140Gln	NM_002168.3:c.419G>A	624	3630	207	1225	200	0.169	frameshift	15	90631934	C	T
AML18_2564	STAG2	NP_001036214.1:p.Ser1068GlnfsTer37	NM_001042749.2:c.3201del	836	3467	241	1032	332	0.234	frameshift	X	123220539	CG	C
AML18_2564	STAG2	NP_001036214.1:p.Asp911ArgfsTer7	NM_001042749.2:c.2730dup	100	1961	6	144	76	0.042	frameshift	X	123211862	T	TA
AML18_2565	BCOR	NP_060215.4:p.Trp1475Ter	NM_017745.5:c.4425G>A	68	5991	17	1364	53	0.012	frameshift	X	39916476	C	T
AML18_2565	IDH1	NP_005887.2:p.Arg132Cys	NM_005896.3:c.394C>T	1666	4953	525	1526	454	0.344	frameshift	2	209113113	G	A
AML18_2565	KRAS	NP_004976.2:p.Gly12Val	NM_004985.4:c.35G>T	653	3152	103	486	272	0.212	frameshift	12	25398284	C	A
AML18_2565	PTPN11	NP_002825.3:p.Asp61Val	NM_002834.4:c.182A>T	175	2363	29	328	92	0.088	frameshift	12	112888166	A	T
AML18_2565	TET2	NP_001120680.1:p.Val1417Ile	NM_001127208.2:c.4249G>A	1433	3171	116	270	412	0.43	frameshift	4	106193787	G	A
AML18_2566	BCOR	NP_060215.4:p.Glu1081Ter	NM_017745.6:c.3241G>T	578	4356	273	1993	226	0.136979	frameshift	X	39923850	C	A
AML18_2566	DNMT3A	NP_072046.2:p.Gly413AlafsTer230	NM_022552.5:c.1238_1262del	348	1588	50	316	118	0.158228	frameshift	2	25469505	GCCCTTAGGGCCAGAAGGCTGGAAGC	G
AML18_2566	DNMT3A	NP_072046.2:p.Arg736Cys	NM_022552.5:c.2206C>T	69	4250	18	972	58	0.0185185	frameshift	2	25463287	G	A
AML18_2566	DNMT3A		NM_022552.5:c.1015-3C>G	50	1921	9	297	40	0.030303	frameshift	2	25470030	G	C
AML18_2566	EZH2	NP_004447.2:p.Arg63Ter	NM_004456.5:c.187C>T	39	2445	13	748	26	0.0173797	frameshift	7	148543621	G	A
AML18_2566	IDH2	NP_002159.2:p.Arg172Lys	NM_002168.4:c.515G>A	768	4155	363	1946	251	0.186536	frameshift	15	90631838	C	T
AML18_2567	ASXL1	NP_056153.2:p.Gly646TrpfsTer12	NM_015338.5:c.1934dup	1543	7192	867	3945	467	0.22	frameshift	20	31022441	A	AG
AML18_2567	CEBPA	NP_004355.2:p.Ala111GlyfsTer56	NM_004364.4:c.332_339del	95	4738	59	2209	78	0.027	frameshift	19	33792981	CCGCGGGCG	C
AML18_2567	CEBPA	NP_004355.2:p.Ile68LeufsTer41	NM_004364.4:c.198_201dup	153	7693	91	4673	85	0.019	frameshift	19	33793119	T	TGTAG
AML18_2567	IDH2	NP_002159.2:p.Arg140Gln	NM_002168.3:c.419G>A	685	3848	467	2735	243	0.171	frameshift	15	90631934	C	T
AML18_2567	RUNX1	NP_001745.2:p.Ser318PhefsTer282	NM_001754.4:c.952dup	498	4431	175	1529	187	0.114	frameshift	21	36171612	G	GA
AML18_2567	SRSF2	NP_003007.2:p.Pro95Arg	NM_003016.4:c.284C>G	340	1726	206	1080	106	0.191	frameshift	17	74732959	G	C
AML18_2567	STAG2	NP_001036214.1:p.Ala956CysfsTer7	NM_001042749.2:c.2865dup	330	2358	192	1277	148	0.15	frameshift	X	123215315	G	GT
AML18_2567	ZRSR2	NP_005080.1:p.Glu279del	NM_005089.3:c.835_837del	1028	2720	561	1500	312	0.374	frameshift	X	15838330	GGAA	G
AML18_2568	ASXL1	NP_056153.2:p.Leu775Ter	NM_015338.6:c.2324del	1682	3480	474	997	387	0.475426	frameshift	20	31022837	AT	A
AML18_2568	CEBPA	NP_004355.2:p.Asn356_Cys357delinsLeuGlyGlnGly	NM_004364.5:c.1066_1069delAACTinsCTTGGTCAAG	949	3190	332	1101	326	0.301544	frameshift	19	33792252	AGTT	CTTGACCAAG
AML18_2568	GATA2	NP_116027.2:p.Arg308Gln	NM_032638.5:c.923G>A	511	4276	244	2148	195	0.113594	frameshift	3	128202797	C	T
AML18_2568	IKZF1	NP_006051.1:p.Arg208Ter	NM_006060.6:c.622C>T	94	1954	40	800	46	0.05	frameshift	7	50455075	C	T
AML18_2568	NRAS	NP_002515.1:p.Gly12Ser	NM_002524.5:c.34G>A	1122	2470	131	287	421	0.456446	frameshift	1	115258748	C	T
AML18_2568	TET2	NP_060098.3:p.Gln701AsnfsTer4	NM_017628.4:c.2099_2100dup	1174	2554	318	645	341	0.493023	frameshift	4	106157196	G	GAA
AML18_2568	TET2	NP_060098.3:p.Gln684Ter	NM_017628.4:c.2050C>T	1133	2308	267	552	344	0.483696	frameshift	4	106157149	C	T
AML18_2568	WT1	NP_000369.4:p.Ser423_Gln425delinsTer	NM_000378.6:c.1268_1273del	252	4278	66	968	153	0.0681818	frameshift	11	32414241	TGGTCTG	T
AML18_2570	CEBPA	NP_004355.2:p.Leu338Pro	NM_004364.4:c.1013T>C	2578	5574	1099	2261	555	0.486	frameshift	19	33792308	A	G
AML18_2570	NPM1	NP_002511.1:p.Trp288CysfsTer12	NM_002520.6:c.860_863dup	400	2071	35	492	143	0.071	frameshift	5	170837543	C	CTCTG
AML18_2570	TET2	NP_001120680.1:p.Arg1516Ter	NM_001127208.2:c.4546C>T	1320	2765	248	521	341	0.476	frameshift	4	106196213	C	T
AML18_2575	DNMT3A		NM_022552.4:c.2598-2A>G	621	1549	90	201	227	0.448	frameshift	2	25457291	T	C
AML18_2575	FLT3	NP_004110.2:p.Pro606_Arg607insLeuLeuGlyValThrGlySerSerAspAsnGluTyrPheTyrValAspPheArgGluTyrGluTyrAspLeuLysTrpGluPhePro	NM_004119.2:c.1817_1818insTCTCTTGGGGGTGACCGGCTCCTCAGATAATGAGTACTTCTACGTTGATTTCAGAGAATATGAATATGATCTCAAATGGGAGTTTCC	516	5493			105	0.094	frameshift	13	28608238	T	TGGAAACTCCCATTTGAGATCATATTCATATTCTCTGAAATCAACGTAGAAGTACTCATTATCTGAGGAGCCGGTCACCCCCAAGAGA
AML18_2575	IDH2	NP_002159.2:p.Arg172Lys	NM_002168.3:c.515G>A	1544	2432	661	1009	373	0.655	frameshift	15	90631838	C	T
AML18_2575	RUNX1	NP_001745.2:p.Ser417LeufsTer183	NM_001754.4:c.1248dup	183	459	78	158	87	0.494	frameshift	21	36164626	A	AG
AML18_2575	U2AF1	NP_006749.1:p.Ser34Phe	NM_006758.2:c.101C>T	409	1168	22	64	170	0.344	frameshift	21	44524456	G	A
AML18_2576	IDH2	NP_002159.2:p.Arg140Gln	NM_002168.4:c.419G>A	1956	4591	700	1691	400	0.413956	frameshift	15	90631934	C	T
AML18_2576	NPM1	NP_002511.1:p.Trp288CysfsTer12	NM_002520.7:c.860_863dup	469	1984	47	217	188	0.21659	frameshift	5	170837543	C	CTCTG
AML18_2576	SRSF2	NP_003007.2:p.Pro95His	NM_003016.4:c.284C>A	787	1886	284	649	194	0.437596	frameshift	17	74732959	G	T
AML18_2577	DNMT3A	NP_072046.2:p.Leu595Pro	NM_022552.5:c.1784T>C	20	1528	8	771	18	0.0103761	frameshift	2	25467091	A	G
AML18_2577	FLT3	NP_004110.2:p.Asn676Lys	NM_004119.3:c.2028C>A	94	695	46	392	49	0.117347	frameshift	13	28602340	G	T
AML18_2577	IDH2	NP_002159.2:p.Arg140Gln	NM_002168.4:c.419G>A	426	1708	271	1097	176	0.247037	frameshift	15	90631934	C	T
AML18_2577	NPM1	NP_002511.1:p.Gln289ProfsTer11	NM_002520.7:c.863_864insCCAG	129	601	35	190	62	0.184211	frameshift	5	170837546	T	TGCCA
AML18_2577	SRSF2	NP_003007.2:p.Pro95Arg	NM_003016.4:c.284C>G	189	661	130	437	73	0.297483	frameshift	17	74732959	G	C
AML18_2577	TET2	NP_060098.3:p.Arg550Ter	NM_017628.4:c.1648C>T	21	1367	11	610	18	0.0180328	frameshift	4	106156747	C	T
AML18_2578	BCORL1	NP_068765.3:p.Ser474LeufsTer20	NM_021946.5:c.1419_1422del	112	680	24	143	69	0.167832	frameshift	X	129148165	TCCTC	T
AML18_2578	DNMT3A		NM_022552.5:c.1937-1G>A	2388	3617	515	790	470	0.651899	frameshift	2	25464577	C	T
AML18_2578	ETNK1	NP_061108.3:p.Gly156Asp	NM_018638.5:c.467G>A	68	3135	7	349	53	0.0200573	frameshift	12	22811998	G	A
AML18_2578	ETV6	NP_001978.1:p.Arg259GlyfsTer7	NM_001987.5:c.775del	2185	7727	1144	4032	422	0.28373	frameshift	12	12022664	GC	G
AML18_2579	ASXL1	NP_056153.2:p.Gly646TrpfsTer12	NM_015338.5:c.1934dup	2445	5849	1167	2605	622	0.448	frameshift	20	31022441	A	AG
AML18_2579	CEBPA	NP_004355.2:p.Gln182SerfsTer136	NM_004364.4:c.544del	172	3967	110	2275	98	0.048	frameshift	19	33792776	TG	T
AML18_2579	CUX1	NP_853530.2:p.Thr657Ala	NM_181552.3:c.1969A>G	1321	2574	269	504	387	0.534	frameshift	7	101843359	A	G
AML18_2579	IDH1	NP_005887.2:p.Arg132Cys	NM_005896.3:c.394C>T	1677	4381	780	2010	461	0.388	frameshift	2	209113113	G	A
AML18_2579	JAK2	NP_004963.1:p.Val617Phe	NM_004972.3:c.1849G>T	1782	3624	498	986	463	0.505	frameshift	9	5073770	G	T
AML18_2579	RUNX1	NP_001745.2:p.Met133GlyfsTer4	NM_001754.4:c.397_398del	1732	3537	842	1803	447	0.467	frameshift	21	36252963	CAT	C
AML18_2579	TP53	NP_000537.3:p.Arg248Gln	NM_000546.5:c.743G>A	1647	3303	573	1213	405	0.472	frameshift	17	7577538	C	T
AML18_2579	U2AF1	NP_006749.1:p.Gln157Pro	NM_006758.2:c.470A>C	1777	3748	679	1439	462	0.472	frameshift	21	44514777	T	G
AML18_2579	ZRSR2	NP_005080.1:p.Glu109AsnfsTer56	NM_005089.3:c.325del	1804	1876	707	727	554	0.972	frameshift	X	15822244	AG	A
AML18_2580	ASXL1	NP_056153.2:p.Gly646TrpfsTer12	NM_015338.6:c.1934dup	3908	10671	1162	3017	612	0.385151	frameshift	20	31022441	A	AG
AML18_2580	IDH1	NP_005887.2:p.Arg132Cys	NM_005896.4:c.394C>T	3305	8129	851	2156	520	0.394712	frameshift	2	209113113	G	A
AML18_2580	RUNX1	NP_001745.2:p.Ser322Ter	NM_001754.5:c.965C>A	2303	5349	311	744	467	0.418011	frameshift	21	36171600	G	T
AML18_2580	SRSF2	NP_003007.2:p.Pro95Leu	NM_003016.4:c.284C>T	1161	2544	434	866	193	0.501155	frameshift	17	74732959	G	A
AML18_2581	DDX41	NP_057306.2:p.Arg525His	NM_016222.3:c.1574G>A	465	5108	145	1794	186	0.081	frameshift	5	176939370	C	T
AML18_2581	PHF6	NP_001015877.2:p.Ile314Thr	NM_001015877.2:c.941T>C	271	3206	88	1207	145	0.073	frameshift	X	133551305	T	C
AML18_2581	TET2	NP_001120680.1:p.Pro1894Thr	NM_001127208.2:c.5680C>A	58	3277	15	1103	43	0.014	frameshift	4	106197347	C	A
AML18_2582	CSF3R	NP_000751.1:p.Ala735PhefsTer3	NM_000760.3:c.2201_2202insGTTTACCTAAG	447	3753	60	463	207	0.13	frameshift	1	36932267	T	TCTTAGGTAAAC
AML18_2582	PHF6		NM_001015877.2:c.834+1G>A	1047	2758	329	899	338	0.366	frameshift	X	133549151	G	A
AML18_2582	RUNX1	NP_001745.2:p.Arg204Ter	NM_001754.4:c.610C>T	2118	7412	680	2449	507	0.278	frameshift	21	36231774	G	A
AML18_2583	BCOR	NP_060215.4:p.Leu722Ter	NM_017745.5:c.2165T>A	352	2342	59	402	137	0.147	frameshift	X	39932434	A	T
AML18_2583	IDH2	NP_002159.2:p.Arg172Lys	NM_002168.3:c.515G>A	647	3844	263	1604	200	0.164	frameshift	15	90631838	C	T
AML18_2583	U2AF2	NP_009210.1:p.Asn289Lys	NM_007279.2:c.867C>A	532	3215	102	535	183	0.191	frameshift	19	56180080	C	A
AML18_2584	NPM1	NP_002511.1:p.Trp288CysfsTer12	NM_002520.6:c.860_863dup	319	1786	53	549	133	0.097	frameshift	5	170837543	C	CTCTG
AML18_2584	PPM1D	NP_003611.1:p.Arg551SerfsTer5	NM_003620.3:c.1653del	1279	3247	494	1260	388	0.392	frameshift	17	58740747	GA	G
AML18_2585	DNMT3A	NP_072046.2:p.Arg882Cys	NM_022552.5:c.2644C>T	588	3051	68	395	252	0.172152	frameshift	2	25457243	G	A
AML18_2585	TP53	NP_000537.3:p.Cys238Tyr	NM_000546.6:c.713G>A	1361	3816	318	842	402	0.377672	frameshift	17	7577568	C	T
AML18_2586	DNMT3A	NP_072046.2:p.Arg882Cys	NM_022552.4:c.2644C>T	1031	2089	129	257	322	0.502	frameshift	2	25457243	G	A
AML18_2586	FLT3	NP_004110.2:p.Asp835Tyr	NM_004119.2:c.2503G>T	2041	4286	692	1388	515	0.499	frameshift	13	28592642	C	A
AML18_2586	NPM1	NP_002511.1:p.Trp288CysfsTer12	NM_002520.6:c.860_863dup	340	1486	24	255	116	0.094	frameshift	5	170837543	C	CTCTG
AML18_2586	SMC1A	NP_006297.2:p.Arg693Gln	NM_006306.3:c.2078G>A	2160	4405	663	1396	439	0.475	frameshift	X	53432062	C	T
AML18_2587	DDX41	NP_057306.2:p.Gly530Arg	NM_016222.3:c.1588G>C	243	5332	47	1019	132	0.046	frameshift	5	176939356	C	G
AML18_2587	DDX41		NM_016222.3:c.138+1G>C	2216	4343	1160	2174	439	0.534	frameshift	5	176943725	C	G
AML18_2588	PHF6	NP_001015877.2:p.Ile314Thr	NM_001015877.2:c.941T>C	66	2653	23	913	54	0.025	frameshift	X	133551305	T	C
AML18_2588	TET2	NP_001120680.1:p.Val553SerfsTer14	NM_001127208.2:c.1656_1657insA	935	2098	211	440	280	0.48	frameshift	4	106156755	T	TA
AML18_2588	TET2	NP_001120680.1:p.Arg815Ter	NM_001127208.2:c.2443A>T	1726	3773	508	1107	468	0.459	frameshift	4	106157542	A	T
AML18_2588	TP53	NP_000537.3:p.Tyr220Cys	NM_000546.5:c.659A>G	851	1821	128	266	271	0.481	frameshift	17	7578190	T	C
AML18_2588	TP53	NP_000537.3:p.His168Arg	NM_000546.5:c.503A>G	588	1251	146	317	205	0.461	frameshift	17	7578427	T	C
AML18_2590	CSF3R	NP_000751.1:p.Gln741Ter	NM_000760.3:c.2221C>T	143	3800	10	285	100	0.035	frameshift	1	36932248	G	A
AML18_2590	PHF6	NP_001015877.2:p.Cys305TrpfsTer8	NM_001015877.2:c.914dup	898	5232	110	545	327	0.202	frameshift	X	133551277	T	TG
AML18_2590	RAD21	NP_006256.1:p.Ser43ValfsTer6	NM_006265.2:c.127_135delAGTATCATCinsGTAGG	141	5354	62	1828	90	0.034	frameshift	8	117878834	GATGATACT	CCTAC
AML18_2590	RAD21		NM_006265.2:c.1705-1G>A	166	2236	12	109	87	0.11	frameshift	8	117859931	C	T
AML18_2590	RUNX1	NP_001745.2:p.Arg166ValfsTer11	NM_001754.4:c.493_494dup	824	4603	145	782	283	0.185	frameshift	21	36252867	A	ACC
AML18_2590	RUNX1	NP_001745.2:p.Asn109Asp	NM_001754.4:c.325A>G	647	3685	216	1247	197	0.173	frameshift	21	36259166	T	C
AML18_2591	CEBPA	NP_004355.2:p.Ala124SerfsTer46	NM_004364.5:c.368dup	129	733	60	326	61	0.184049	frameshift	19	33792952	T	TC
AML18_2591	CEBPA	NP_004355.2:p.Pro129AlafsTer41	NM_004364.5:c.383dup	44	766	27	339	31	0.079646	frameshift	19	33792937	C	CG
AML18_2591	CEBPA	NP_004355.2:p.Glu167GlyfsTer3	NM_004364.5:c.499dup	30	923	14	492	22	0.0284553	frameshift	19	33792821	T	TC
AML18_2591	IDH2	NP_002159.2:p.Arg140Gln	NM_002168.4:c.419G>A	623	1748	417	1183	236	0.352494	frameshift	15	90631934	C	T
AML18_2591	SRSF2	NP_003007.2:p.Pro95His	NM_003016.4:c.284C>A	210	614	135	388	79	0.347938	frameshift	17	74732959	G	T
AML18_2592	FLT3	NP_004110.2:p.Asp600_Leu601insHisValAspPheArgGluTyrGluTyrAsp	NM_004119.3:c.1772_1801dup	3824	13525			521	0.282736	frameshift	13	28608254	A	AGATCATATTCATATTCTCTGAAATCAACGT
AML18_2592	NPM1	NP_002511.1:p.Trp288CysfsTer12	NM_002520.7:c.860_863dup	533	2408	28	116	165	0.241379	frameshift	5	170837543	C	CTCTG
AML18_2592	TET2	NP_001120680.1:p.Ser1906HisfsTer3	NM_001127208.3:c.5716_5717del	1264	3060	46	127	335	0.362205	frameshift	4	106197380	AAG	A
AML18_2592	TET2	NP_060098.3:p.Gln764ProfsTer5	NM_017628.4:c.2290dup	1379	3646	96	218	305	0.440367	frameshift	4	106157384	A	AC
AML18_2592	TET2	NP_060098.3:p.Ser358ArgfsTer14	NM_017628.4:c.1074del	196	5290	17	368	96	0.0461957	frameshift	4	106156172	GC	G
AML18_2593	ASXL1	NP_056153.2:p.Arg634HisfsTer19	NM_015338.5:c.1900_1913del	1920	4950	786	2243	499	0.35	frameshift	20	31022414	TAGAGAGGCGGCCAC	T
AML18_2593	FLT3	NP_004110.2:p.Ala680Val	NM_004119.2:c.2039C>T	107	1797	45	766	59	0.059	frameshift	13	28602329	G	A
AML18_2593	FLT3	NP_004110.2:p.Tyr572Cys	NM_004119.2:c.1715A>G	67	3973	14	999	48	0.014	frameshift	13	28608341	T	C
AML18_2593	PHF6	NP_001015877.2:p.Leu32ThrfsTer4	NM_001015877.2:c.93dup	29	1871	8	712	24	0.011	frameshift	X	133511739	T	TA
AML18_2593	PHF6	NP_001015877.2:p.Arg274Gln	NM_001015877.2:c.821G>A	30	1715	16	808	25	0.02	frameshift	X	133549137	G	A
AML18_2593	RUNX1	NP_001745.2:p.Leu58TrpfsTer5	NM_001754.4:c.171_198del	1161	3128	708	1792	315	0.395	frameshift	21	36259292	GGGCAGCGCCGGCGTCCGGGGCGCCCAGC	G
AML18_2593	RUNX1	NP_001745.2:p.Ser141Ter	NM_001754.4:c.422C>A	1663	4289	872	2228	505	0.391	frameshift	21	36252940	G	T
AML18_2593	SF3B1	NP_036565.2:p.Glu592Lys	NM_012433.3:c.1774G>A	775	1777	101	187	258	0.54	frameshift	2	198267705	C	T
AML18_2594	IDH1	NP_005887.2:p.Arg132Cys	NM_005896.3:c.394C>T	1401	4852	538	1849	381	0.291	frameshift	2	209113113	G	A
AML18_2594	NPM1	NP_002511.1:p.Trp288CysfsTer12	NM_002520.6:c.863_864insCTGC	487	1777	135	496	166	0.272	frameshift	5	170837547	G	GCTGC
AML18_2594	SRSF2	NP_003007.2:p.Pro95Arg	NM_003016.4:c.284C>G	397	1334	203	652	125	0.311	frameshift	17	74732959	G	C
AML18_2595	CALR	NP_004334.1:p.Leu367ThrfsTer46	NM_004343.4:c.1099_1150del	1865	5770	1017	3214	383	0.316428	frameshift	19	13054564	AGCAGAGGCTTAAGGAGGAGGAAGAAGACAAGAAACGCAAAGAGGAGGAGGAG	A
AML18_2596	CSF3R	NP_000751.1:p.Gln741Ter	NM_000760.4:c.2221C>T	2326	6551	347	961	518	0.361082	frameshift	1	36932248	G	A
AML18_2596	IDH1	NP_005887.2:p.Arg132Cys	NM_005896.4:c.394C>T	2925	6747	684	1522	528	0.449409	frameshift	2	209113113	G	A
AML18_2596	RUNX1	NP_001745.2:p.Ser410TrpfsTer188	NM_001754.5:c.1229_1233del	848	3023	338	1390	201	0.243165	frameshift	21	36164641	CGGCCG	C
AML18_2596	SRSF2	NP_003007.2:p.Pro95Arg	NM_003016.4:c.284C>G	1150	2699	425	973	203	0.436793	frameshift	17	74732959	G	C
AML18_2597	CEBPA	NP_004355.2:p.Met1?	NM_004364.4:c.3G>T	1280	5118	663	2581	400	0.257	frameshift	19	33793318	C	A
AML18_2597	FLT3	NP_004110.2:p.Val579Ala	NM_004119.2:c.1736T>C	65	3529	12	688	51	0.017	frameshift	13	28608320	A	G
AML18_2597	IDH2	NP_002159.2:p.Arg140Gln	NM_002168.3:c.419G>A	1485	3193	794	1694	400	0.469	frameshift	15	90631934	C	T
AML18_2597	NPM1	NP_002511.1:p.Trp288CysfsTer12	NM_002520.6:c.860_863dup	205	1147	17	226	95	0.075	frameshift	5	170837543	C	CTCTG
AML18_2597	PTPN11	NP_002825.3:p.Asp61Gly	NM_002834.4:c.182A>G	712	1816	99	283	258	0.35	frameshift	12	112888166	A	G
AML18_2598	CBL	NP_005179.2:p.Tyr371His	NM_005188.4:c.1111T>C	66	1233	11	268	37	0.0410448	frameshift	11	119148891	T	C
AML18_2598	NF1	NP_000258.1:p.Cys845Tyr	NM_000267.3:c.2534G>A	53	1493	12	384	40	0.03125	frameshift	17	29556167	G	A
AML18_2598	NF1	NP_000258.1:p.Trp425Ter	NM_000267.3:c.1275G>A	53	1604	11	240	40	0.0458333	frameshift	17	29533272	G	A
AML18_2598	NPM1	NP_002511.1:p.Trp288CysfsTer12	NM_002520.7:c.860_863dup	27	1399	3	234	20	0.0128205	frameshift	5	170837543	C	CTCTG
AML18_2598	SH2B3	NP_005466.1:p.Glu523ArgfsTer23	NM_005475.3:c.1566dup	25	1301	5	299	18	0.0167224	frameshift	12	111885938	A	AC
AML18_2598	SRSF2	NP_003007.2:p.Pro95Leu	NM_003016.4:c.284C>T	427	1354	202	661	115	0.305598	frameshift	17	74732959	G	A
AML18_2598	TET2	NP_001120680.1:p.Gly1815AspfsTer13	NM_001127208.3:c.5425_5443dup	553	2363	137	513	161	0.267057	frameshift	4	106197091	A	AACTGCTTGTGTCCAAGGAG
AML18_2598	TP53	NP_000537.3:p.Ser215_Tyr220del	NM_000546.6:c.643_660del	90	1857	10	246	69	0.0406504	frameshift	17	7578188	CATAGGGCACCACCACACT	C
AML18_2599	IKZF1	NP_006051.1:p.Asn159Ser	NM_006060.5:c.476A>G	57	2926	24	1308	45	0.018	frameshift	7	50450292	A	G
AML18_2599	RUNX1	NP_001745.2:p.Ser413ProfsTer185	NM_001754.4:c.1237_1241del	816	1681	454	924	261	0.491	frameshift	21	36164633	GTAGGA	G
AML18_2599	RUNX1	NP_001745.2:p.Leu89_Thr92del	NM_001754.4:c.265_276del	1648	3892	907	2137	453	0.424	frameshift	21	36259214	CGGTGCGCACCAG	C
AML18_2599	RUNX1	NP_001745.2:p.Arg166Gly	NM_001754.4:c.496C>G	81	3252	45	1793	56	0.025	frameshift	21	36252866	G	C
AML18_2599	SF3B1	NP_036565.2:p.Lys666Asn	NM_012433.3:c.1998G>T	1130	2615	364	824	350	0.442	frameshift	2	198267359	C	A
AML18_2600	DNMT3A	NP_072046.2:p.Ser770Ala	NM_022552.4:c.2308T>G	898	1916	315	689	274	0.457184	frameshift	2	25463185	A	C
AML18_2600	IDH2	NP_002159.2:p.Arg140Gln	NM_002168.3:c.419G>A	802	1661	577	1190	279	0.484874	frameshift	15	90631934	C	T
AML18_2600	NPM1	NP_002511.1:p.Trp288CysfsTer12	NM_002520.6:c.860_863dup	289	1219	24	331	86	0.0725076	frameshift	5	170837543	C	CTCTG
AML18_2601	DNMT3A	NP_072046.2:p.Arg882His	NM_022552.5:c.2645G>A	1926	4192	201	439	456	0.457859	frameshift	2	25457242	C	T
AML18_2601	TET2	NP_060098.3:p.Gly908LysfsTer19	NM_017628.4:c.2720_2721insCGAAACCAAGATATGTC	302	2491	17	248	85	0.0685484	frameshift	4	106157803	A	AGAAACCAAGATATGTCC
AML18_2601	TET2	NP_060098.3:p.Gln414Ter	NM_017628.4:c.1240C>T	1741	3931	228	502	364	0.454183	frameshift	4	106156339	C	T
AML18_2602	ASXL1	NP_056153.2:p.Ser714AlafsTer11	NM_015338.6:c.2140_2141delinsG	1647	3688	458	1035	382	0.442512	frameshift	20	31022655	TC	G
AML18_2602	ASXL1	NP_056153.2:p.Ala712CysfsTer12	NM_015338.6:c.2133_2136del	1671	3750	467	1061	388	0.440151	frameshift	20	31022646	ACTGC	A
AML18_2602	DNMT3A	NP_072046.2:p.Arg736Cys	NM_022552.5:c.2206C>T	89	5412	29	1279	68	0.022674	frameshift	2	25463287	G	A
AML18_2602	IDH2	NP_002159.2:p.Arg172Lys	NM_002168.4:c.515G>A	2193	4968	966	2109	438	0.458037	frameshift	15	90631838	C	T
AML18_2602	U2AF1	NP_006749.1:p.Gln157_Tyr158dup	NM_006758.3:c.469_474dup	2161	4991	653	1481	477	0.440918	frameshift	21	44514772	C	CATACTG
AML18_2603	DNMT3A	NP_072046.2:p.Arg882Cys	NM_022552.4:c.2644C>T	794	2820	74	251	275	0.295	frameshift	2	25457243	G	A
AML18_2603	FLT3	NP_004110.2:p.Asp835Tyr	NM_004119.2:c.2503G>T	185	5421	56	1630	108	0.034	frameshift	13	28592642	C	A
AML18_2603	FLT3	NP_004110.2:p.Asn676Lys	NM_004119.2:c.2028C>G	250	2408	79	717	89	0.11	frameshift	13	28602340	G	C
AML18_2603	NPM1	NP_002511.1:p.Trp288CysfsTer12	NM_002520.6:c.860_863dup	269	2311	17	378	116	0.045	frameshift	5	170837543	C	CTCTG
AML18_2603	PTPN11	NP_002825.3:p.Phe71Leu	NM_002834.4:c.213T>A	47	2367	7	366	36	0.019	frameshift	12	112888197	T	A
AML18_2604	DDX41	NP_057306.2:p.Met186IlefsTer8	NM_016222.3:c.558del	960	1900	33	58	280	0.569	frameshift	5	176942698	TC	T
AML18_2604	DDX41	NP_057306.2:p.Arg525His	NM_016222.3:c.1574G>A	709	5127	67	399	254	0.168	frameshift	5	176939370	C	T
AML18_2604	DNMT3A	NP_072046.2:p.Ser460HisfsTer12	NM_022552.4:c.1378_1379del	113	4678	8	376	76	0.021	frameshift	2	25469078	GCT	G
AML18_2604	SH2B3	NP_005466.1:p.Lys244ArgfsTer34	NM_005475.2:c.729del	618	4162	189	1349	199	0.14	frameshift	12	111856675	AC	A
AML18_2604	TP53	NP_000537.3:p.Cys238Tyr	NM_000546.5:c.713G>A	117	3486	9	303	79	0.03	frameshift	17	7577568	C	T
AML18_2605	ASXL1	NP_056153.2:p.Ser392Ter	NM_015338.5:c.1175C>G	1217	2700	225	464	325	0.485	frameshift	20	31021176	C	G
AML18_2605	BCOR	NP_060215.4:p.Glu1348IlefsTer26	NM_017745.5:c.4038_4039del	37	2076	23	1058	32	0.022	frameshift	X	39922030	CCT	C
AML18_2605	CSF3R	NP_000751.1:p.Ser783GlnfsTer6	NM_000760.3:c.2346dup	370	1929	145	688	100	0.211	frameshift	1	36932122	T	TG
AML18_2605	ETNK1	NP_061108.2:p.Asn244Ser	NM_018638.4:c.731A>G	1557	3365	283	592	368	0.478	frameshift	12	22811995	A	G
AML18_2605	EZH2	NP_004447.2:p.Asp657His	NM_004456.4:c.1969G>C	1638	3642	349	788	408	0.443	frameshift	7	148507485	C	G
AML18_2605	EZH2	NP_004447.2:p.Arg583Ter	NM_004456.4:c.1747C>T	1359	2896	258	542	395	0.476	frameshift	7	148511155	G	A
AML18_2605	JAK2	NP_004963.1:p.Val617Phe	NM_004972.3:c.1849G>T	135	3408	28	718	84	0.039	frameshift	9	5073770	G	T
AML18_2605	RUNX1	NP_001745.2:p.Thr111_Leu112del	NM_001754.4:c.331_336del	1599	2214	1081	1486	233	0.727	frameshift	21	36259154	GCAGGGT	G
AML18_2605	SETBP1	NP_056374.2:p.Gly870Ser	NM_015559.2:c.2608G>A	166	6379	61	2374	113	0.026	frameshift	18	42531913	G	A
AML18_2606	CEBPA	NP_004355.2:p.Asn293del	NM_004364.5:c.878_880del	539	2877	339	1769	212	0.191634	frameshift	19	33792440	ATGT	A
AML18_2606	CEBPA	NP_004355.2:p.Glu59Ter	NM_004364.5:c.175G>T	330	1718	187	900	122	0.207778	frameshift	19	33793146	C	A
AML18_2606	DNMT3A	NP_072046.2:p.Val657Leu	NM_022552.5:c.1969G>T	405	2039	132	718	170	0.183844	frameshift	2	25464544	C	A
AML18_2606	IDH2	NP_002159.2:p.Arg140Gln	NM_002168.4:c.419G>A	565	2470	325	1382	186	0.235166	frameshift	15	90631934	C	T
AML18_2607	DDX41	NP_057306.2:p.Met186IlefsTer8	NM_016222.4:c.558del	924	1885	374	768	315	0.486979	frameshift	5	176942698	TC	T
AML18_2607	DNMT3A	NP_072046.2:p.Ser460HisfsTer12	NM_022552.5:c.1378_1379del	123	4222	58	2282	86	0.0254163	frameshift	2	25469078	GCT	G
AML18_2607	SH2B3	NP_005466.1:p.Lys244ArgfsTer34	NM_005475.3:c.729del	41	2045	25	1505	28	0.0166113	frameshift	12	111856675	AC	A
AML18_2608	ETNK1	NP_061108.2:p.Ala242Ser	NM_018638.4:c.724G>T	1791	3810	300	583	457	0.515	frameshift	12	22811988	G	T
AML18_2608	NPM1	NP_002511.1:p.Trp288CysfsTer12	NM_002520.6:c.860_863dup	448	2077	42	501	157	0.084	frameshift	5	170837543	C	CTCTG
AML18_2608	PTPN11	NP_002825.3:p.Gln510His	NM_002834.4:c.1530G>C	964	2202	90	206	279	0.437	frameshift	12	112926910	G	C
AML18_2608	SMC1A	NP_006297.2:p.Arg711Trp	NM_006306.3:c.2131C>T	2995	3173	1183	1251	625	0.946	frameshift	X	53432009	G	A
AML18_2608	TET2	NP_001120680.1:p.Asn275IlefsTer18	NM_001127208.2:c.822del	1482	3227	530	1151	374	0.46	frameshift	4	106155920	TC	T
AML18_2609	DNMT3A	NP_072046.2:p.Arg882His	NM_022552.4:c.2645G>A	656	2518	167	595	233	0.281	frameshift	2	25457242	C	T
AML18_2609	FLT3	NP_004110.2:p.Asp835Tyr	NM_004119.2:c.2503G>T	96	3947	47	2172	70	0.022	frameshift	13	28592642	C	A
AML18_2609	FLT3	NP_004110.2:p.Phe594Ser	NM_004119.2:c.1781T>C	107	5506	47	2355	80	0.02	frameshift	13	28608275	A	G
AML18_2609	IDH1	NP_005887.2:p.Arg132Cys	NM_005896.3:c.394C>T	971	3723	436	1654	332	0.264	frameshift	2	209113113	G	A
AML18_2609	WT1		NM_000378.4:c.646+1G>T	655	2630	404	1652	235	0.245	frameshift	11	32456245	C	A
AML18_2610	IDH2	NP_002159.2:p.Arg140Gln	NM_002168.3:c.419G>A	882	2038	696	1624	281	0.429	frameshift	15	90631934	C	T
AML18_2610	NPM1	NP_002511.1:p.Trp288CysfsTer12	NM_002520.6:c.860_863dup	226	1265	80	676	100	0.118	frameshift	5	170837543	C	CTCTG
AML18_2611	BCOR	NP_060215.4:p.Lys1534Ter	NM_017745.5:c.4600A>T	1408	1650	621	729	348	0.852	frameshift	X	39914660	T	A
AML18_2611	DNMT3A	NP_072046.2:p.Arg771Gln	NM_022552.4:c.2312G>A	38	2597	7	553	35	0.013	frameshift	2	25463181	C	T
AML18_2611	KRAS	NP_004976.2:p.Gly13Asp	NM_004985.4:c.38G>A	101	1827	29	457	74	0.063	frameshift	12	25398281	C	T
AML18_2611	NRAS	NP_002515.1:p.Gly13Asp	NM_002524.4:c.38G>A	818	2526	90	308	321	0.292	frameshift	1	115258744	C	T
AML18_2611	RUNX1	NP_001745.2:p.Pro383AlafsTer218	NM_001754.4:c.1139_1142dup	968	2375	715	1706	280	0.419	frameshift	21	36164732	C	CAGGT
AML18_2611	TET2	NP_001120680.1:p.His1584ProfsTer12	NM_001127208.2:c.4751del	600	1461	163	397	217	0.411	frameshift	4	106196417	CA	C
AML18_2611	U2AF1	NP_006749.1:p.Ser34Phe	NM_006758.2:c.101C>T	550	1296	47	113	206	0.416	frameshift	21	44524456	G	A
AML18_2612	BCORL1	NP_068765.3:p.Ser416ArgfsTer27	NM_021946.5:c.1248_1251del	577	1301	105	228	139	0.460526	frameshift	X	129147994	AGTTT	A
AML18_2612	FLT3	NP_004110.2:p.Asp839Asn	NM_004119.3:c.2515G>A	460	9053	38	887	185	0.042841	frameshift	13	28592630	C	T
AML18_2612	RUNX1	NP_001745.2:p.Gln397ThrfsTer210	NM_001754.5:c.1188_1189insACAAGCGCAGGGAGGCCCGTTC	1837	7962	375	1764	124	0.212585	frameshift	21	36164686	G	GGAACGGGCCTCCCTGCGCTTGT
AML18_2612	RUNX1	NP_001745.2:p.Arg162Ser	NM_001754.5:c.486G>T	4690	10250	451	1012	531	0.445652	frameshift	21	36252876	C	A
AML18_2612	SRSF2	NP_003007.2:p.Pro95_Arg102del	NM_003016.4:c.284_307del	1897	4380	221	536	292	0.412313	frameshift	17	74732935	CGGCGGCTGTGGTGTGAGTCCGGGG	C
AML18_2612	U2AF1	NP_006749.1:p.Arg35Leu	NM_006758.3:c.104G>T	1142	2443	28	68	288	0.411765	frameshift	21	44524453	C	A
AML18_2613	FLT3	NP_004110.2:p.Leu610_Glu611insAspTyrAspLeuLysTrpGluPheProArgGluAsnLeu	NM_004119.3:c.1832_1833insCTATGATCTCAAATGGGAGTTTCCAAGAGAAAATTTAGA	856	8857			393	0.0966467	frameshift	13	28608223	C	CTCTAAATTTTCTCTTGGAAACTCCCATTTGAGATCATAG
AML18_2613	FLT3	NP_004110.2:p.Tyr597_Glu608dup	NM_004119.3:c.1789_1824dup	355	7963			204	0.0445812	frameshift	13	28608231	T	TTTCTCTTGGAAACTCCCATTTGAGATCATATTCATA
AML18_2613	FLT3		NM_004119.3:c.1798_1837+2dup	113	11095			81	0.0101848	frameshift	13	28608217	A	ACCAAACTCTAAATTTTCTCTTGGAAACTCCCATTTGAGATCA
AML18_2613	IDH1	NP_005887.2:p.Arg132Cys	NM_005896.4:c.394C>T	1204	3156	689	1793	395	0.384272	frameshift	2	209113113	G	A
AML18_2613	JAK2	NP_004963.1:p.Val617Phe	NM_004972.4:c.1849G>T	1673	2930	864	1501	479	0.575616	frameshift	9	5073770	G	T
AML18_2613	RUNX1	NP_001745.2:p.Lys171HisfsTer39	NM_001754.5:c.511_518del	2831	3404	1740	2120	570	0.820755	frameshift	21	36231865	GAAGCTTTT	G
AML18_2613	SRSF2	NP_003007.2:p.Pro95Arg	NM_003016.4:c.284C>G	465	948	316	630	154	0.501587	frameshift	17	74732959	G	C
AML18_2614	FLT3	NP_004110.2:p.Asp835Tyr	NM_004119.3:c.2503G>T	34	127	26	107	31	0.242991	frameshift	13	28592642	C	A
AML18_2614	IDH1	NP_005887.2:p.Arg132His	NM_005896.4:c.395G>A	29	117	25	91	24	0.274725	frameshift	2	209113112	C	T
AML18_2614	NPM1	NP_002511.1:p.Trp288CysfsTer12	NM_002520.7:c.863_864insCCTG	19	92	14	65	19	0.215385	frameshift	5	170837544	T	TCTGC
AML18_2614	STAG2		NM_006603.5:c.2021_2025+5del	42	105	33	87	36	0.37931	frameshift	X	123197896	CAAGAGGTATA	C
AML18_2615	ASXL1	NP_056153.2:p.Gly646TrpfsTer12	NM_015338.6:c.1934dup	98	1073	68	694	75	0.0979827	frameshift	20	31022441	A	AG
AML18_2615	CEBPA	NP_004355.2:p.His24AlafsTer84	NM_004364.5:c.68dup	16	396	8	333	12	0.024024	frameshift	19	33793252	C	CG
AML18_2615	IDH2	NP_002159.2:p.Arg140Gln	NM_002168.4:c.419G>A	59	740	41	572	51	0.0716783	frameshift	15	90631934	C	T
AML18_2615	SRSF2	NP_003007.2:p.Pro95His	NM_003016.4:c.284C>A	26	232	20	191	19	0.104712	frameshift	17	74732959	G	T
AML18_2615	STAG2	NP_006594.3:p.Arg259Ter	NM_006603.5:c.775C>T	75	426	55	304	60	0.180921	frameshift	X	123181311	C	T
AML18_2616	CEBPA	NP_004355.2:p.Arg300_Asp301delinsGlnTyr	NM_004364.4:c.899_901delinsAGT	3736	3980	2002	2128	477	0.941	frameshift	19	33792420	CGC	ACT
AML18_2616	GATA2	NP_116027.2:p.Leu321Phe	NM_032638.4:c.961C>T	38	2912	16	1404	26	0.011	frameshift	3	128202759	G	A
AML18_2617	CEBPA	NP_004355.2:p.Lys275LeufsTer44	NM_004364.4:c.822_823insTT	81	1951	44	876	34	0.05	frameshift	19	33792498	T	TAA
AML18_2617	CEBPA		NM_004364.4:c.-11_-5delCTAACTCinsGTGGGTATGG	37	1351	6	216	24	0.028	frameshift	19	33793325
AML18_2617	TET2	NP_001120680.1:p.Arg1261Cys	NM_001127208.2:c.3781C>T	193	1541	20	157	88	0.127	frameshift	4	106164913	C	T
AML18_2617	TET2	NP_001120680.1:p.Gln361Ter	NM_001127208.2:c.1081C>T	511	3078	97	567	170	0.171	frameshift	4	106156180	C	T
AML18_2617	U2AF1	NP_006749.1:p.Ser34Phe	NM_006758.2:c.101C>T	174	1214	7	49	79	0.143	frameshift	21	44524456	G	A
AML18_2618	DNMT3A	NP_072046.2:p.Arg882His	NM_022552.5:c.2645G>A	1532	3180	174	353	419	0.492918	frameshift	2	25457242	C	T
AML18_2618	FLT3		NM_004119.3:c.1773_1837+4dup	1720	17020			372	0.101058	frameshift	13	28608214	C	CTTACCAAACTCTAAATTTTCTCTTGGAAACTCCCATTTGAGATCATATTCATATTCTCTGAAATCAACG
AML18_2618	NPM1	NP_002511.1:p.Trp288CysfsTer12	NM_002520.7:c.860_863dup	560	1865	61	161	184	0.378882	frameshift	5	170837543	C	CTCTG
AML18_2619	DNMT3A	NP_072046.2:p.Gly543Ala	NM_022552.4:c.1628G>C	823	4138	360	1828	304	0.197	frameshift	2	25467448	C	G
AML18_2619	DNMT3A	NP_072046.2:p.Phe755Ser	NM_022552.4:c.2264T>C	121	4293	13	646	91	0.02	frameshift	2	25463229	A	G
AML18_2619	GATA2	NP_116027.2:p.Gly320Asp	NM_032638.4:c.959G>A	53	3330	27	1914	43	0.014	frameshift	3	128202761	C	T
AML18_2620	DDX41	NP_057306.2:p.Asp140GlyfsTer2	NM_016222.3:c.415_418dup	1805	3601	509	992	439	0.513	frameshift	5	176942945	T	TCATC
AML18_2620	DDX41	NP_057306.2:p.Arg525His	NM_016222.3:c.1574G>A	293	5750	92	1409	144	0.065	frameshift	5	176939370	C	T
AML18_2621	NF1	NP_000258.1:p.Tyr1369Ter	NM_001042492.3:c.4107C>A	59	3959	30	1805	49	0.017	frameshift	17	29576134	C	A
AML18_2621	PPM1D	NP_003611.1:p.Cys478Ter	NM_003620.3:c.1434C>A	105	5795	32	2018	85	0.016	frameshift	17	58740529	C	A
AML18_2621	TP53	NP_000537.3:p.Arg342Pro	NM_000546.5:c.1025G>C	90	1548	9	122	61	0.074	frameshift	17	7574002	C	G
AML18_2621	TP53	NP_000537.3:p.Phe109Val	NM_000546.5:c.325T>G	114	2512	64	1455	60	0.044	frameshift	17	7579362	A	C
AML18_2623	BCOR	NP_060215.4:p.Gln1337Ter	NM_017745.6:c.4009C>T	136	3987	46	1227	94	0.0374898	frameshift	X	39922061	G	A
AML18_2623	DNMT3A	NP_072046.2:p.Gly796Ala	NM_022552.5:c.2387G>C	165	3595	28	709	112	0.0394922	frameshift	2	25462020	C	G
AML18_2623	EZH2	NP_004447.2:p.Arg684Cys	NM_004456.5:c.2050C>T	89	2659	11	421	71	0.0261283	frameshift	7	148506462	G	A
AML18_2623	IDH2	NP_002159.2:p.Arg172Lys	NM_002168.4:c.515G>A	147	3552	44	1328	94	0.0331325	frameshift	15	90631838	C	T
AML18_2624	IDH1	NP_005887.2:p.Arg132Cys	NM_005896.3:c.394C>T	181	4788	19	656	96	0.029	frameshift	2	209113113	G	A
AML18_2624	STAG2	NP_001036214.1:p.Ser219LysfsTer20	NM_001042749.2:c.655dup	116	2343	15	220	76	0.068	frameshift	X	123179204	C	CA
AML18_2625	DNMT3A	NP_072046.2:p.Val296Met	NM_022552.4:c.886G>A	1023	2522	104	229	239	0.454	frameshift	2	25470588	C	T
AML18_2625	FLT3	NP_004110.2:p.Val491Leu	NM_004119.2:c.1471G>C	1339	4671	306	1093	304	0.28	frameshift	13	28609758	C	G
AML18_2625	IDH1	NP_005887.2:p.Arg132Cys	NM_005896.3:c.394C>T	2160	5243	467	1142	451	0.409	frameshift	2	209113113	G	A
AML18_2625	PTPN11	NP_002825.3:p.Ala72Ser	NM_002834.4:c.214G>T	221	2391	30	258	103	0.116	frameshift	12	112888198	G	T
AML18_2626	ASXL1	NP_056153.2:p.Gly646TrpfsTer12	NM_015338.6:c.1934dup	616	4928	157	1207	245	0.130075	frameshift	20	31022441	A	AG
AML18_2626	CEBPA	NP_004355.2:p.Leu331Ter	NM_004364.5:c.991_992delinsTA	127	3418	44	1245	79	0.0353414	frameshift	19	33792329	AG	TA
AML18_2626	EZH2	NP_004447.2:p.Arg34Ter	NM_004456.5:c.100C>T	237	1274	46	226	79	0.20354	frameshift	7	148544291	G	A
AML18_2626	GATA2	NP_116027.2:p.Trp360LeufsTer24	NM_032638.5:c.1078dup	135	1819	14	249	76	0.0562249	frameshift	3	128200726	C	CA
AML18_2626	KDM6A	NP_066963.2:p.Ser821Ter	NM_021140.4:c.2462del	59	1700	13	377	44	0.0344828	frameshift	X	44929361	TC	T
AML18_2626	RUNX1	NP_001745.2:p.Arg201Gln	NM_001754.5:c.602G>A	419	5392	104	1370	203	0.0759124	frameshift	21	36231782	C	T
AML18_2626	SF3B1	NP_036565.2:p.Gly740Arg	NM_012433.4:c.2218G>A	91	4513	15	885	68	0.0169492	frameshift	2	198266714	C	T
AML18_2626	STAG2		NM_006603.5:c.1305-1G>A	150	1104	27	196	89	0.137755	frameshift	X	123191715	G	A
AML18_2626	ZRSR2	NP_005080.1:p.Arg27Ter	NM_005089.4:c.79C>T	309	1775	61	317	165	0.192429	frameshift	X	15809094	C	T
AML18_2627	FLT3	NP_004110.2:p.Ala680Val	NM_004119.2:c.2039C>T	81	1984	7	131	47	0.053	frameshift	13	28602329	G	A
AML18_2627	FLT3	NP_004110.2:p.Val592Asp	NM_004119.2:c.1775T>A	123	6688	11	463	80	0.024	frameshift	13	28608281	A	T
AML18_2627	SRSF2	NP_003007.2:p.Pro95Leu	NM_003016.4:c.284C>T	169	1812	35	265	74	0.132	frameshift	17	74732959	G	A
AML18_2627	STAG2	NP_001036214.1:p.Gly313TrpfsTer8	NM_001042749.2:c.936dup	2083	2403	112	128	562	0.875	frameshift	X	123184076	A	AT
AML18_2628	BCOR	NP_060215.4:p.Ile735Ter	NM_017745.5:c.2202del	1277	1403	366	402	337	0.91	frameshift	X	39932396	TG	T
AML18_2628	BCORL1	NP_068765.3:p.Lys1419ThrfsTer26	NM_021946.4:c.4256_4266delinsCCA	1952	2138	949	1044	404	0.909	frameshift	X	129162787	AACGAAAGTGC	CCA
AML18_2628	DNMT3A	NP_072046.2:p.Pro633ArgfsTer15	NM_022552.4:c.1898_1907del	1765	3880	558	1165	431	0.479	frameshift	2	25466795	CACCCGGATGG	C
AML18_2628	PTPN11	NP_002825.3:p.Asp61Tyr	NM_002834.4:c.181G>T	515	2385	130	604	182	0.215	frameshift	12	112888165	G	T
AML18_2628	PTPN11	NP_002825.3:p.Asp61Val	NM_002834.4:c.182A>T	115	2381	28	606	73	0.046	frameshift	12	112888166	A	T
AML18_2628	PTPN11	NP_002825.3:p.Ala72Val	NM_002834.4:c.215C>T	27	2215	7	621	24	0.011	frameshift	12	112888199	C	T
AML18_2628	PTPN11	NP_002825.3:p.Glu76Ala	NM_002834.4:c.227A>C	223	3021	66	907	127	0.073	frameshift	12	112888211	A	C
AML18_2628	PTPN11	NP_002825.3:p.Thr507Lys	NM_002834.4:c.1520C>A	207	2148	33	312	107	0.106	frameshift	12	112926900	C	A
AML18_2628	U2AF1	NP_006749.1:p.Ser34Phe	NM_006758.2:c.101C>T	916	1948	99	197	293	0.503	frameshift	21	44524456	G	A
AML18_2629	DNMT3A	NP_072046.2:p.Phe755Ser	NM_022552.5:c.2264T>C	3233	7639	605	1449	633	0.417529	frameshift	2	25463229	A	G
AML18_2629	NPM1	NP_002511.1:p.Trp288CysfsTer12	NM_002520.7:c.860_863dup	810	3309	111	508	203	0.218504	frameshift	5	170837543	C	CTCTG
AML18_2630	BCOR	NP_060215.4:p.Ser1517LeufsTer4	NM_017745.6:c.4550_4551del	277	2013	187	1347	144	0.138827	frameshift	X	39914708	AAG	A
AML18_2630	BCOR	NP_060215.4:p.Gln1174ThrfsTer8	NM_017745.6:c.3519dup	23	1451	17	798	18	0.0213033	frameshift	X	39923086	G	GT
AML18_2630	DNMT3A	NP_072046.2:p.Arg882His	NM_022552.5:c.2645G>A	389	2054	245	1255	189	0.195219	frameshift	2	25457242	C	T
AML18_2630	IDH1	NP_005887.2:p.Arg132Ser	NM_005896.4:c.394C>A	373	2133	221	1262	162	0.175119	frameshift	2	209113113	G	T
AML18_2630	NRAS	NP_002515.1:p.Gly13Asp	NM_002524.5:c.38G>A	119	2009	57	959	91	0.0594369	frameshift	1	115258744	C	T
AML18_2632	DNMT3A	NP_072046.2:p.Thr645Ala	NM_022552.4:c.1933A>G	1229	2894	155	377	370	0.411	frameshift	2	25466770	T	C
AML18_2632	IDH2	NP_002159.2:p.Arg140Gln	NM_002168.3:c.419G>A	1263	3008	567	1317	311	0.431	frameshift	15	90631934	C	T
AML18_2632	STAG2	NP_001036214.1:p.Phe178LeufsTer5	NM_001042749.2:c.534de	1071	2526	234	507	318	0.462	frameshift	X	123179084	TC	T
AML18_2633	DNMT3A	NP_072046.2:p.Ala376ValfsTer9	NM_022552.5:c.1127_1149del	422	1407	178	627	158	0.283892	frameshift	2	25469618	ACAGCTTCCCCGCGCGGCTGCTGG	A
AML18_2633	GATA2	NP_116027.2:p.Tyr376His	NM_032638.5:c.1126T>C	69	1374	33	541	51	0.0609982	frameshift	3	128200679	A	G
AML18_2633	GATA2	NP_116027.2:p.Met388Thr	NM_032638.5:c.1163T>C	31	1918	16	907	19	0.0176406	frameshift	3	128200142	A	G
AML18_2633	NPM1	NP_002511.1:p.Trp288CysfsTer12	NM_002520.7:c.860_863dup	159	1030	42	391	64	0.107417	frameshift	5	170837543	C	CTCTG
AML18_2633	TET2	NP_001120680.1:p.Arg1452Ter	NM_001127208.3:c.4354C>T	396	1388	129	463	177	0.278618	frameshift	4	106193892	C	T
AML18_2634	FLT3	NP_004110.2:p.Phe594_Arg595insAsnAsnAspAsnGluTyrPheTyrValAspPhe	NM_004119.2:c.1781_1782insTAATAATGATAATGAGTACTTCTACGTTGATTT	2428	6379			408	0.381	frameshift	13	28608274	G	GAAATCAACGTAGAAGTACTCATTATCATTATTA
AML18_2634	GATA2	NP_116027.2:p.Lys390GlyfsTer85	NM_032638.4:c.1168_1174del	1311	2567	374	702	325	0.533	frameshift	3	128200130	CCTTCCTT	C
AML18_2634	SRSF2	NP_003007.2:p.Pro95His	NM_003016.4:c.284C>A	576	1191	212	398	152	0.533	frameshift	17	74732959	G	T
AML18_2636	DNMT3A	NP_072046.2:p.Trp893Ser	NM_022552.4:c.2678G>C	948	2105	91	229	276	0.397	frameshift	2	25457209	C	G
AML18_2636	FLT3	NP_004110.2:p.Asp835Tyr	NM_004119.2:c.2503G>T	895	4306	356	1582	298	0.225	frameshift	13	28592642	C	A
AML18_2636	IDH1	NP_005887.2:p.Arg132His	NM_005896.3:c.395G>A	1907	4206	597	1293	464	0.462	frameshift	2	209113112	C	T
AML18_2636	MYC	NP_002458.2:p.Thr73Ala	NM_002467.4:c.217A>G	886	1822	195	414	273	0.471	frameshift	8	128750680	A	G
AML18_2636	NPM1	NP_002511.1:p.Trp288CysfsTer12	NM_002520.6:c.860_863dup	400	1648	30	246	149	0.122	frameshift	5	170837543	C	CTCTG
AML18_2637	DNMT3A	NP_072046.2:p.Lys826Arg	NM_022552.4:c.2477A>G	359	827	5	13	173	0.385	frameshift	2	25459806	T	C
AML18_2637	FLT3	NP_004110.2:p.Glu588_Glu598dup	NM_004119.2:c.1762_1794dup	3735	7072			461	0.528	frameshift	13	28608261	A	ATTCATATTCTCTGAAATCAACGTAGAAGTACTC
AML18_2637	NPM1	NP_002511.1:p.Trp288CysfsTer12	NM_002520.6:c.860_863dup	294	1254	7	74	120	0.095	frameshift	5	170837543	C	CTCTG
AML18_2637	TET2	NP_001120680.1:p.Arg550Ter	NM_001127208.2:c.1648C>T	34	1433	6	87	28	0.069	frameshift	4	106156747	C	T
AML18_2638	DNMT3A		NM_022552.5:c.1639_1667+1del	1220	3725	380	1019	285	0.372915	frameshift	2	25467407	ACCTGCAGCAGTTGTTGTTTCCGCACATGAG	A
AML18_2638	FLT3	NP_004110.2:p.Leu610delinsPheGlnArgIleTer	NM_004119.3:c.1781_1829dup	3262	9160			464	0.356114	frameshift	13	28608226	T	TAAATTTTCTCTTGGAAACTCCCATTTGAGATCATATTCATATTCTCTGA
AML18_2638	U2AF1	NP_006749.1:p.Ser34Phe	NM_006758.3:c.101C>T	576	1451	34	90	223	0.377778	frameshift	21	44524456	G	A
AML18_2639	FLT3	NP_004110.2:p.Lys663Arg	NM_004119.2:c.1988A>G	425	1829	91	403	165	0.226	frameshift	13	28602380	T	C
AML18_2639	FLT3	NP_004110.2:p.Asp839Gly	NM_004119.2:c.2516A>G	95	3599	25	1072	76	0.023	frameshift	13	28592629	T	C
AML18_2639	IDH2	NP_002159.2:p.Arg140Gln	NM_002168.3:c.419G>A	35	2774	17	1281	29	0.013	frameshift	15	90631934	C	T
AML18_2639	NPM1	NP_002511.1:p.Trp288CysfsTer12	NM_002520.6:c.860_863dup	191	911	6	89	86	0.067	frameshift	5	170837543	C	CTCTG
AML18_2639	SRSF2	NP_003007.2:p.Pro95Leu	NM_003016.4:c.284C>T	636	1230	279	548	173	0.509	frameshift	17	74732959	G	A
AML18_2639	TET2	NP_001120680.1:p.Thr1047AsnfsTer11	NM_001127208.2:c.3139dup	921	2821	147	451	335	0.326	frameshift	4	106158237	T	TA
AML18_2639	TET2	NP_001120680.1:p.Glu149AsnfsTer3	NM_001127208.2:c.444del	199	2632	47	550	125	0.085	frameshift	4	106155540	GA	G
AML18_2639	TET2	NP_001120680.1:p.Pro1342_Gln1348delinsGlu	NM_001127208.2:c.4024_4042delinsG	683	1326	110	238	242	0.462	frameshift	4	106182985	CCTGATGCATATAATAATC	G
AML18_2640	DNMT3A	NP_072046.2:p.Arg882His	NM_022552.4:c.2645G>A	495	1769	22	76	202	0.289	frameshift	2	25457242	C	T
AML18_2640	IDH1	NP_005887.2:p.Arg132Cys	NM_005896.3:c.394C>T	887	3109	132	462	296	0.286	frameshift	2	209113113	G	A
AML18_2640	WT1		NM_000378.4:c.646+1G>T	819	2843	270	915	236	0.295	frameshift	11	32456245	C	A
AML18_2641	ASXL1	NP_056153.2:p.Gly646TrpfsTer12	NM_015338.6:c.1934dup	1826	7045	280	1023	438	0.273705	frameshift	20	31022441	A	AG
AML18_2641	BRAF	NP_004324.2:p.Val600Glu	NM_004333.6:c.1799T>A	86	2790	5	159	62	0.0314465	frameshift	7	140453136	A	T
AML18_2641	TET2	NP_060098.3:p.Cys784PhefsTer4	NM_017628.4:c.2351_2352del	1821	4321	150	369	459	0.406504	frameshift	4	106157448	ATG	A
AML18_2641	TET2	NP_001120680.1:p.Gly1861Arg	NM_001127208.3:c.5581G>A	983	2434	88	208	298	0.423077	frameshift	4	106197248	G	A
AML18_2642	ASXL1	NP_056153.2:p.Gln575Ter	NM_015338.6:c.1723C>T	372	839	228	534	180	0.426966	frameshift	20	31022238	C	T
AML18_2642	TET2	NP_060098.3:p.Gln888Ter	NM_017628.4:c.2662C>T	407	616	221	290	138	0.762069	frameshift	4	106157761	C	T
AML18_2643	ASXL1	NP_056153.2:p.Glu635ArgfsTer15	NM_015338.6:c.1900_1922del	675	1322	446	930	268	0.47957	frameshift	20	31022402	TCACCACTGCCATAGAGAGGCGGC	T
AML18_2643	CEBPA	NP_004355.2:p.Asn356_Cys357del	NM_004364.5:c.1066_1071del	158	887	104	588	110	0.176871	frameshift	19	33792249	CGCAGTT	C
AML18_2643	NRAS	NP_002515.1:p.Gly13Val	NM_002524.5:c.38G>T	197	976	93	493	131	0.188641	frameshift	1	115258744	C	A
AML18_2643	RUNX1	NP_001745.2:p.Arg166Gly	NM_001754.5:c.496C>G	443	932	323	659	218	0.490137	frameshift	21	36252866	G	C
AML18_2643	TET2	NP_001120680.1:p.His1881Arg	NM_001127208.3:c.5642A>G	388	838	241	523	174	0.460803	frameshift	4	106197309	A	G
AML18_2643	TET2	NP_060098.3:p.Gln1053Ter	NM_017628.4:c.3157C>T	556	1158	359	729	278	0.492455	frameshift	4	106158256	C	T
AML18_2645	ASXL1	NP_056153.2:p.His633Ter	NM_015338.5:c.1897_1898del	1229	5878	306	1508	355	0.203	frameshift	20	31022411	CCA	C
AML18_2645	SF3B1	NP_036565.2:p.Lys666Thr	NM_012433.3:c.1997A>C	369	2453	30	224	143	0.134	frameshift	2	198267360	T	G
AML18_2645	STAG2	NP_001036214.1:p.Leu115PhefsTer25	NM_001042749.2:c.343_358del	862	2648	211	713	290	0.296	frameshift	X	123171429	TTCTTGACCTTATCAAC	T
AML18_2646	DNMT3A	NP_072046.2:p.Lys456ThrfsTer16	NM_022552.4:c.1367_1368del	1531	4275	116	359	482	0.323	frameshift	2	25469089	GCT	G
AML18_2646	DNMT3A	NP_072046.2:p.Trp795Ter	NM_022552.4:c.2385G>A	268	3802	22	254	141	0.087	frameshift	2	25462022	C	T
AML18_2646	KIT	NP_000213.1:p.Asp816Val	NM_000222.2:c.2447A>T	1455	4069	157	470	481	0.334	frameshift	4	55599321	A	T
AML18_2646	RUNX1	NP_001745.2:p.Phe353GlyfsTer240	NM_001754.4:c.1057_1076del	1795	4976	493	1369	505	0.36	frameshift	21	36164798	CGGCGTCGGGGAGTAGGTGAA	C
AML18_2646	RUNX1	NP_001745.2:p.Lys110Arg	NM_001754.4:c.329A>G	838	2480	422	1323	188	0.319	frameshift	21	36259162	T	C
AML18_2646	SF3B1	NP_036565.2:p.Lys700Glu	NM_012433.3:c.2098A>G	810	2301	54	163	253	0.331	frameshift	2	198266834	T	C
AML18_2646	STAG2	NP_001036214.1:p.Asp111Gly	NM_001042749.2:c.332A>G	1586	4294	327	878	488	0.372	frameshift	X	123171420	A	G
AML18_2647	CUX1	NP_001189472.1:p.Lys832ArgfsTer83	NM_001202543.2:c.2472_2494dup	79	553	48	300	44	0.16	frameshift	7	101845013	T	TGAGGTGGGCCGCAGCGGTGCCTG
AML18_2647	CUX1	NP_001904.2:p.Lys128Ter	NM_001913.5:c.382A>T	24	1045	20	763	22	0.0262123	frameshift	7	101740724	A	T
AML18_2647	DDX41	NP_057306.2:p.Arg525His	NM_016222.4:c.1574G>A	419	1558	304	1124	207	0.270463	frameshift	5	176939370	C	T
AML18_2647	SRSF2	NP_003007.2:p.Pro95Leu	NM_003016.4:c.284C>T	25	321	16	243	16	0.0658436	frameshift	17	74732959	G	A
AML18_2647	SRSF2	NP_003007.2:p.Pro95His	NM_003016.4:c.284C>A	8	321	7	243	8	0.0288066	frameshift	17	74732959	G	T
AML18_2648	ASXL1	NP_056153.2:p.Gln829Ter	NM_015338.6:c.2485C>T	1163	2397	40	65	259	0.615385	frameshift	20	31023000	C	T
AML18_2648	GATA2	NP_116027.2:p.Asn317Ser	NM_032638.5:c.950A>G	69	6090	11	1134	43	0.00970018	frameshift	3	128202770	T	C
AML18_2648	IDH2	NP_002159.2:p.Arg140Gln	NM_002168.4:c.419G>A	2595	5756	416	950	344	0.437895	frameshift	15	90631934	C	T
AML18_2648	SRSF2	NP_003007.2:p.Pro95His	NM_003016.4:c.284C>A	1178	2542	205	398	191	0.515075	frameshift	17	74732959	G	T
AML18_2650	BCOR	NP_060215.4:p.Arg1413HisfsTer31	NM_017745.5:c.4236_4254del	1157	1259	369	400	301	0.923	frameshift	X	39921463	CTTCCGGCGGCATAGGGCGA	C
AML18_2650	BCORL1	NP_068765.3:p.Gln969ProfsTer15	NM_021946.4:c.2905dup	1184	1362	405	468	329	0.865	frameshift	X	129149648	G	GC
AML18_2650	DNMT3A	NP_072046.2:p.Ala571Pro	NM_022552.4:c.1711G>C	1108	2248	370	748	298	0.495	frameshift	2	25467164	C	G
AML18_2650	NRAS	NP_002515.1:p.Gly12Asp	NM_002524.4:c.35G>A	674	2542	91	366	253	0.249	frameshift	1	115258747	C	T
AML18_2650	NRAS	NP_002515.1:p.Gln61His	NM_002524.4:c.183A>T	136	1400	54	556	54	0.097	frameshift	1	115256528	T	A
AML18_2650	PTPN11	NP_002825.3:p.Ala72Val	NM_002834.4:c.215C>T	40	1541	9	413	31	0.022	frameshift	12	112888199	C	T
AML18_2650	RUNX1	NP_001745.2:p.Pro383AlafsTer218	NM_001754.4:c.1139_1142dup	1054	2454	671	1534	272	0.437	frameshift	21	36164732	C	CAGGT
AML18_2650	SRSF2	NP_003007.2:p.Pro95His	NM_003016.4:c.284C>A	386	925	215	497	127	0.433	frameshift	17	74732959	G	T
AML18_2651	CBL	NP_005179.2:p.Pro417Ser	NM_005188.3:c.1249C>T	890	1080	94	110	288	0.855	frameshift	11	119149241	C	T
AML18_2651	IDH2	NP_002159.2:p.Arg140Gln	NM_002168.3:c.419G>A	1355	2873	697	1471	335	0.474	frameshift	15	90631934	C	T
AML18_2651	NPM1	NP_002511.1:p.Trp288CysfsTer12	NM_002520.6:c.860_863dup	196	1125	18	210	85	0.086	frameshift	5	170837543	C	CTCTG
AML18_2651	SRSF2	NP_003007.2:p.Pro95Leu	NM_003016.4:c.284C>T	527	1069	244	467	138	0.522	frameshift	17	74732959	G	A
AML18_2651	TP53	NP_000537.3:p.Arg248Gln	NM_000546.5:c.743G>A	26	2443	9	608	22	0.015	frameshift	17	7577538	C	T
AML18_2653	ASXL1	NP_056153.2:p.Gln692Ter	NM_015338.6:c.2074C>T	112	5695	36	1898	84	0.0189673	frameshift	20	31022589	C	T
AML18_2653	CUX1	NP_001904.2:p.Glu187Ter	NM_001913.5:c.559G>T	489	3665	178	1314	219	0.135464	frameshift	7	101747735	G	T
AML18_2653	CUX1		NM_001202543.2:c.2095+1G>C	83	3560	22	990	61	0.0222222	frameshift	7	101843453	G	C
AML18_2653	DDX41	NP_057306.2:p.Arg525His	NM_016222.4:c.1574G>A	789	6094	287	2179	289	0.131712	frameshift	5	176939370	C	T
AML18_2653	DDX41	NP_057306.2:p.Met1?	NM_016222.4:c.3G>A	755	3096	263	1101	275	0.238874	frameshift	5	176943944	C	T
AML18_2653	TET2	NP_060098.3:p.Asn275IlefsTer18	NM_017628.4:c.822del	411	3743	175	1537	165	0.113858	frameshift	4	106155920	TC	T
AML18_2655	DDX41	NP_057306.2:p.Arg525His	NM_016222.3:c.1574G>A	95	6041	16	872	72	0.018	frameshift	5	176939370	C	T
AML18_2655	DDX41	NP_057306.2:p.Gln41Ter	NM_016222.3:c.121C>T	2267	4769	1018	2205	443	0.462	frameshift	5	176943743	G	A
AML18_2656	ASXL1	NP_056153.2:p.Gly987Arg	NM_015338.6:c.2959G>A	255	555	132	298	112	0.442953	frameshift	20	31023474	G	A
AML18_2656	DNMT3A	NP_072046.2:p.Tyr735Cys	NM_022552.5:c.2204A>G	98	1200	71	780	82	0.0910256	frameshift	2	25463289	T	C
AML18_2656	LUC7L2	NP_057103.2:p.Arg188Ter	NM_016019.5:c.562C>T	61	283	44	197	36	0.22335	frameshift	7	139091971	C	T
AML18_2656	MYD88	NP_002459.3:p.Leu252Pro	NM_002468.5:c.755T>C	334	1064	228	710	161	0.321127	frameshift	3	38182641	T	C
AML18_2656	TP53	NP_000537.3:p.His179Leu	NM_000546.6:c.536A>T	76	528	48	320	55	0.15	frameshift	17	7578394	T	A
AML18_2657	DNMT3A	NP_072046.2:p.Leu347Pro	NM_022552.5:c.1040T>C	555	2674	23	133	203	0.172932	frameshift	2	25470002	A	G
AML18_2657	FLT3	NP_004110.2:p.Asp835Tyr	NM_004119.3:c.2503G>T	946	7863	121	1088	305	0.111213	frameshift	13	28592642	C	A
AML18_2657	IDH1	NP_005887.2:p.Arg132Cys	NM_005896.4:c.394C>T	1499	7354	151	815	378	0.185276	frameshift	2	209113113	G	A
AML18_2657	TET2	NP_001120680.1:p.Ser1870Leu	NM_001127208.3:c.5609C>T	121	3295	6	247	76	0.0242915	frameshift	4	106197276	C	T
AML18_2657	TET2	NP_060098.3:p.Arg550Ter	NM_017628.4:c.1648C>T	189	3051	12	242	94	0.0495868	frameshift	4	106156747	C	T
AML18_2658	RAD21	NP_006256.1:p.Thr394AsnfsTer9	NM_006265.2:c.1180dup	1359	3094	302	672	349	0.449	frameshift	8	117864928	G	GT
AML18_2658	RUNX1	NP_001745.2:p.Ser341ValfsTer264	NM_001754.4:c.1004_1019dup	2055	5086	1047	2282	465	0.459	frameshift	21	36164855	G	GGGCAGCGCGGGGAACT
AML18_2658	WT1	NP_000369.3:p.Arg363HisfsTer8	NM_000378.4:c.1078_1087dup	979	2229	30	110	265	0.273	frameshift	11	32417913	C	CGTACAAGAGT
AML18_2659	IDH2	NP_002159.2:p.Arg140Gln	NM_002168.4:c.419G>A	2308	5242	770	1757	411	0.438247	frameshift	15	90631934	C	T
AML18_2659	NPM1	NP_002511.1:p.Trp288CysfsTer12	NM_002520.7:c.860_863dup	519	1895	70	245	185	0.285714	frameshift	5	170837543	C	CTCTG
AML18_2660	IDH2	NP_002159.2:p.Arg140Gln	NM_002168.4:c.419G>A	1139	2362	497	1030	328	0.482524	frameshift	15	90631934	C	T
AML18_2660	NPM1	NP_002511.1:p.Trp288CysfsTer12	NM_002520.7:c.860_863dup	265	1023	45	180	117	0.25	frameshift	5	170837543	C	CTCTG
AML18_2660	SRSF2	NP_003007.2:p.Pro95Leu	NM_003016.4:c.284C>T	435	884	201	381	125	0.527559	frameshift	17	74732959	G	A
AML18_2661	ASXL1	NP_056153.2:p.Gly646TrpfsTer12	NM_015338.6:c.1934dup	3318	9031	450	1217	563	0.369762	frameshift	20	31022441	A	AG
AML18_2661	CEBPA	NP_004355.2:p.Arg327delinsTrpTer	NM_004364.5:c.979_980delCGinsTGGTAA	319	6628	71	1884	106	0.0376858	frameshift	19	33792340	CCG	CTTACCA
AML18_2661	CEBPA	NP_004355.2:p.Pro46HisfsTer115	NM_004364.5:c.130_131dup	152	6060	45	1601	74	0.0281074	frameshift	19	33793189	G	GGC
AML18_2661	SRSF2	NP_003007.2:p.Pro95His	NM_003016.4:c.284C>A	1145	2549	281	599	205	0.469115	frameshift	17	74732959	G	T
AML18_2661	STAG2	NP_006594.3:p.Gln932ThrfsTer6	NM_006603.5:c.2793dup	58	3140	8	414	40	0.0193237	frameshift	X	123215246	T	TA
AML18_2661	STAG2	NP_006594.3:p.Arg216Ter	NM_006603.5:c.646C>T	1521	3070	179	402	382	0.445274	frameshift	X	123179197	C	T
AML18_2661	STAG2	NP_006594.3:p.Arg110Ter	NM_006603.5:c.328C>T	98	4164	10	524	78	0.019084	frameshift	X	123171416	C	T
AML18_2661	STAG2	NP_006594.3:p.Gln615Ter	NM_006603.5:c.1843C>T	76	3839	12	538	55	0.0223048	frameshift	X	123197719	C	T
AML18_2661	STAG2	NP_006594.3:p.Arg1045Ter	NM_006603.5:c.3133C>T	53	5280	9	865	41	0.0104046	frameshift	X	123220476	C	T
AML18_2661	STAG2		NM_006603.5:c.1638+1G>A	59	3222	12	691	48	0.0173661	frameshift	X	123195725	G	A
AML18_2661	STAG2		NM_006603.5:c.1638+1G>C	35	3222	10	691	28	0.0144718	frameshift	X	123195725	G	C
AML18_2661	TET2	NP_001120680.1:p.Arg1214Trp	NM_001127208.3:c.3640C>T	1817	3884	200	435	352	0.45977	frameshift	4	106164772	C	T
AML18_2661	TET2	NP_060098.3:p.Glu330Ter	NM_017628.4:c.987dup	2007	4742	216	522	352	0.413793	frameshift	4	106156081	G	GT
AML18_2663	ASXL1	NP_056153.2:p.Trp1356Ter	NM_015338.6:c.4067G>A	176	5590	81	2327	120	0.0348088	frameshift	20	31024582	G	A
AML18_2663	BCOR	NP_060215.4:p.Ser336LeufsTer45	NM_017745.6:c.1005dup	18	1622	12	1071	16	0.0112045	frameshift	X	39933593	A	AG
AML18_2663	BCOR	NP_060215.4:p.Arg1183Ter	NM_017745.6:c.3547C>T	45	2034	16	580	32	0.0275862	frameshift	X	39923059	G	A
AML18_2663	IDH1	NP_005887.2:p.Arg132His	NM_005896.4:c.395G>A	573	3520	246	1592	224	0.154523	frameshift	2	209113112	C	T
AML18_2663	RUNX1	NP_001745.2:p.Gly170ArgfsTer43	NM_001754.5:c.507dup	160	2707	73	1269	101	0.0575256	frameshift	21	36252854	C	CT
AML18_2663	SRSF2	NP_003007.2:p.Pro95_Arg102del	NM_003016.4:c.284_307del	281	1994	125	888	128	0.140766	frameshift	17	74732935	CGGCGGCTGTGGTGTGAGTCCGGGG	C
AML18_2663	TET2	NP_001120680.1:p.Asn1625IlefsTer70	NM_001127208.3:c.4874del	102	2260	30	634	78	0.0473186	frameshift	4	106196539	GA	G
AML18_2664	CSF3R	NP_000751.1:p.Gln749Ter	NM_000760.3:c.2245C>T	2252	4892	393	802	513	0.49	frameshift	1	36932224	G	A
AML18_2664	ETV6	NP_001978.1:p.Tyr391Cys	NM_001987.4:c.1172A>G	88	3209	7	261	69	0.027	frameshift	12	12038879	A	G
AML18_2664	IDH2	NP_002159.2:p.Arg140Trp	NM_002168.3:c.418C>T	1799	3803	919	1922	396	0.478	frameshift	15	90631935	G	A
AML18_2664	NOTCH1	NP_060087.3:p.Tyr2323ProfsTer14	NM_017617.4:c.6966_6967insCC	701	1896	134	333	211	0.402	frameshift	9	139391224	A	AGG
AML18_2664	NOTCH1	NP_060087.3:p.Leu1593Pro	NM_017617.4:c.4778T>C	33	2588	8	600	26	0.013	frameshift	9	139399365	A	G
AML18_2664	NRAS	NP_002515.1:p.Gly12Asp	NM_002524.4:c.35G>A	1392	3085	97	215	429	0.451	frameshift	1	115258747	C	T
AML18_2664	SRSF2	NP_003007.2:p.Pro95_Arg102del	NM_003016.4:c.284_307del	1015	1685	375	677	273	0.554	frameshift	17	74732935	CGGCGGCTGTGGTGTGAGTCCGGGG	C
AML18_2664	STAG2	NP_001036214.1:p.Glu504ArgfsTer8	NM_001042749.2:c.1509delinsTCGGAGAAGGC	1161	1330	481	529	350	0.909	frameshift	X	123195166	G	TCGGAGAAGGC
AML18_2665	TET2	NP_001120680.1:p.Cys1298LeufsTer65	NM_001127208.3:c.3893del	1291	2912	102	199	402	0.512563	frameshift	4	106180864	TG	T
AML18_2665	TET2	NP_001120680.1:p.Arg1216Ter	NM_001127208.3:c.3646C>T	1828	3494	343	674	377	0.508902	frameshift	4	106164778	C	T
AML18_2666	DDX41		NM_016222.3:c.138+5G>T	1662	3413	823	1677	372	0.491	frameshift	5	176943721	C	A
AML18_2666	EZH2	NP_004447.2:p.Ala569Val	NM_004456.4:c.1706C>T	106	2346	15	250	72	0.06	frameshift	7	148511196	G	A
AML18_2666	FLT3	NP_004110.2:p.Glu573_Glu598dup	NM_004119.2:c.1717_1794dup	168	8008			86	0.021	frameshift	13	28608261	A	ATTCATATTCTCTGAAATCAACGTAGAAGTACTCATTATCTGAGGAGCCGGTCACCTGTACCATCTGTAGCTGGCTTTC
AML18_2666	FLT3	NP_004110.2:p.Val491Leu	NM_004119.2:c.1471G>T	169	3475	56	1049	92	0.053	frameshift	13	28609758	C	A
AML18_2666	IDH1	NP_005887.2:p.Arg132Cys	NM_005896.3:c.394C>T	2019	4422	500	1137	454	0.44	frameshift	2	209113113	G	A
AML18_2666	NPM1	NP_002511.1:p.Trp288CysfsTer12	NM_002520.6:c.860_863dup	269	1336	11	139	109	0.079	frameshift	5	170837543	C	CTCTG
AML18_2666	PTPN11	NP_002825.3:p.Gly60Ala	NM_002834.4:c.179G>C	517	1884	54	211	193	0.256	frameshift	12	112888163	G	C
AML18_2667	FLT3	NP_004110.2:p.Phe594_Asp600dup	NM_004119.3:c.1780_1800dup	201	3334			108	0.0602879	frameshift	13	28608255	G	GATCATATTCATATTCTCTGAA
AML18_2667	IDH2	NP_002159.2:p.Arg140Gln	NM_002168.4:c.419G>A	671	1520	374	807	255	0.463445	frameshift	15	90631934	C	T
AML18_2667	NPM1	NP_002511.1:p.Trp288CysfsTer12	NM_002520.7:c.860_863dup	154	642	28	137	76	0.20438	frameshift	5	170837543	C	CTCTG
AML18_2668	IDH2	NP_002159.2:p.Arg140Gln	NM_002168.3:c.419G>A	1278	2841	589	1303	364	0.452	frameshift	15	90631934	C	T
AML18_2668	JAK2	NP_004963.1:p.Val617Phe	NM_004972.3:c.1849G>T	1441	3164	113	248	408	0.456	frameshift	9	5073770	G	T
AML18_2668	SRSF2	NP_003007.2:p.Pro95_Arg102del	NM_003016.4:c.284_307del	719	1208	228	423	211	0.539	frameshift	17	74732935	CGGCGGCTGTGGTGTGAGTCCGGGG	C
AML18_2668	TP53	NP_000537.3:p.Arg248Gln	NM_000546.5:c.743G>A	1523	2478	242	416	404	0.582	frameshift	17	7577538	C	T
AML18_2668	TP53	NP_000537.3:p.Gly245Ser	NM_000546.5:c.733G>A	352	2491	64	410	165	0.156	frameshift	17	7577548	C	T
AML18_2669	BCORL1	NP_068765.3:p.Gly1682ArgfsTer4	NM_021946.5:c.5042dup	79	4028	27	1638	52	0.0164835	frameshift	X	129190010	T	TC
AML18_2669	IKZF1	NP_006051.1:p.Arg193GlufsTer7	NM_006060.6:c.575dup	400	6220	113	1530	145	0.0738562	frameshift	7	50450390	C	CT
AML18_2671	CBL	NP_005179.2:p.His398Gln	NM_005188.3:c.1194C>G	93	3002	7	307	64	0.023	frameshift	11	119148974	C	G
AML18_2671	GATA2	NP_116027.2:p.Met388_Lys389del	NM_032638.4:c.1163_1168del	1158	3295	335	980	295	0.342	frameshift	3	128200136	TTCTTCA	T
AML18_2671	RUNX1	NP_001745.2:p.Trp106Arg	NM_001754.4:c.316T>C	1381	3751	569	1607	320	0.354	frameshift	21	36259175	A	G
AML18_2671	WT1	NP_000369.3:p.Arg363LeufsTer72	NM_000378.4:c.1080_1087dup	464	2566	12	123	162	0.098	frameshift	11	32417913	C	CGTACAAGA
AML18_2672	IDH2	NP_002159.2:p.Arg140Gln	NM_002168.4:c.419G>A	2778	6171	654	1453	429	0.450103	frameshift	15	90631934	C	T
AML18_2672	NPM1	NP_002511.1:p.Trp288CysfsTer12	NM_002520.7:c.860_863dup	648	2368	48	163	192	0.294479	frameshift	5	170837543	C	CTCTG
AML18_2672	NRAS	NP_002515.1:p.Gly12Asp	NM_002524.5:c.35G>A	1540	3519	65	154	470	0.422078	frameshift	1	115258747	C	T
AML18_2673	BCOR	NP_060215.4:p.Ser1064Ter	NM_017745.6:c.3191C>A	955	1124	374	431	309	0.867749	frameshift	X	39930273	G	T
AML18_2673	ETV6	NP_001978.1:p.Tyr401Cys	NM_001987.5:c.1202A>G	1240	2994	347	814	461	0.42629	frameshift	12	12038909	A	G
AML18_2675	NPM1	NP_002511.1:p.Trp288CysfsTer12	NM_002520.7:c.863_864insCATG	141	522	51	189	79	0.269841	frameshift	5	170837545	C	CTGCA
AML18_2675	SRSF2	NP_003007.2:p.Pro95Arg	NM_003016.4:c.284C>G	134	451	72	265	61	0.271698	frameshift	17	74732959	G	C
AML18_2675	TET2	NP_001120680.1:p.Glu1178LysfsTer48	NM_001127208.3:c.3532del	300	526	107	186	91	0.575269	frameshift	4	106164021	TG	T
AML18_2676	ASXL1	NP_056153.2:p.Gly646TrpfsTer12	NM_015338.6:c.1934dup	1372	7252	14	133	321	0.105263	frameshift	20	31022441	A	AG
AML18_2676	DDX41	NP_057306.2:p.Asp140GlyfsTer2	NM_016222.4:c.415_418dup	1140	2328	23	43	257	0.534884	frameshift	5	176942945	T	TCATC
AML18_2676	DDX41	NP_057306.2:p.Arg525His	NM_016222.4:c.1574G>A	1134	5185	10	72	316	0.138889	frameshift	5	176939370	C	T
AML18_2676	JAK2	NP_004963.1:p.Val617Phe	NM_004972.4:c.1849G>T	674	3242	9	43	206	0.209302	frameshift	9	5073770	G	T
AML18_2676	RUNX1	NP_001745.2:p.Asp123MetfsTer10	NM_001754.5:c.367del	1130	5919	26	133	280	0.195489	frameshift	21	36252994	TC	T
AML18_2678	FLT3	NP_004110.2:p.Asn676Lys	NM_004119.2:c.2028C>G	93	1708	45	748	48	0.06	frameshift	13	28602340	G	C
AML18_2678	NF1	NP_000258.1:p.Phe1205Ter	NM_001042492.3:c.3614_3617del	28	2638	11	734	23	0.015	frameshift	17	29560136	TTTGA	T
AML18_2678	NF1		NM_001042492.3:c.288+1G>A	150	1800	25	277	88	0.09	frameshift	17	29486112	G	A
AML18_2678	NPM1	NP_002511.1:p.Trp288CysfsTer12	NM_002520.6:c.860_863dup	233	1745	30	521	103	0.058	frameshift	5	170837543	C	CTCTG
AML18_2678	NRAS	NP_002515.1:p.Gly13Asp	NM_002524.4:c.38G>A	96	3292	18	499	77	0.036	frameshift	1	115258744	C	T
AML18_2678	NRAS	NP_002515.1:p.Gly12Asp	NM_002524.4:c.35G>A	178	3282	26	496	107	0.052	frameshift	1	115258747	C	T
AML18_2678	STAG2	NP_001036214.1:p.Ser820Ter	NM_001042749.2:c.2459C>G	1698	5533	677	2251	561	0.301	frameshift	X	123205099	C	G
AML18_2679	ASXL1	NP_056153.2:p.Glu635ArgfsTer15	NM_015338.6:c.1900_1922del	1442	4673	566	2067	445	0.273827	frameshift	20	31022402	TCACCACTGCCATAGAGAGGCGGC	T
AML18_2679	ASXL1	NP_056153.2:p.Gly646TrpfsTer12	NM_015338.6:c.1934dup	300	4679	124	1917	151	0.0646844	frameshift	20	31022441	A	AG
AML18_2679	DNMT3A	NP_072046.2:p.Trp313Ter	NM_022552.5:c.939G>A	2158	2513	511	584	509	0.875	frameshift	2	25470535	C	T
AML18_2679	IDH2	NP_002159.2:p.Arg140Gln	NM_002168.4:c.419G>A	1243	2977	718	1615	343	0.444582	frameshift	15	90631934	C	T
AML18_2680	ASXL1	NP_056153.2:p.Gly646TrpfsTer12	NM_015338.6:c.1934dup	1957	6168	501	1669	543	0.30018	frameshift	20	31022441	A	AG
AML18_2680	IDH2	NP_002159.2:p.Arg140Gln	NM_002168.4:c.419G>A	1435	4571	570	1825	350	0.312329	frameshift	15	90631934	C	T
AML18_2680	RUNX1	NP_001745.2:p.Arg162Lys	NM_001754.5:c.485G>A	1366	4314	478	1410	405	0.339007	frameshift	21	36252877	C	T
AML18_2681	BCOR	NP_060215.4:p.Thr378Ter	NM_017745.5:c.1132_1133delinsTA	198	1341	127	862	111	0.147	frameshift	X	39933466	GT	TA
AML18_2681	CSF3R	NP_000751.1:p.Tyr752Ter	NM_000760.3:c.2255dup	87	4241	26	1035	72	0.025	frameshift	1	36932213	A	AT
AML18_2681	CSF3R	NP_000751.1:p.Gln749Ter	NM_000760.3:c.2245C>T	160	4285	39	1002	100	0.039	frameshift	1	36932224	G	A
AML18_2681	DNMT3A	NP_072046.2:p.Asn797ThrfsTer5	NM_022552.4:c.2390del	302	4168	67	806	174	0.083	frameshift	2	25462016	GT	G
AML18_2681	IDH2	NP_002159.2:p.Arg172Lys	NM_002168.3:c.515G>A	221	3396	138	1975	111	0.07	frameshift	15	90631838	C	T
AML18_2681	RUNX1	NP_001745.2:p.Arg169Thr	NM_001754.4:c.506G>C	224	3311	87	1371	127	0.063	frameshift	21	36252856	C	G
AML18_2682	CXCR4	NP_003458.1:p.Ser341PhefsTer3	NM_003467.3:c.1021dup	69	3649	24	1049	52	0.0228789	frameshift	2	136872476	G	GA
AML18_2682	DDX41	NP_057306.2:p.Met316AspfsTer31	NM_016222.4:c.946_947del	1677	3327	422	842	420	0.501188	frameshift	5	176940836	CAT	C
AML18_2682	DDX41	NP_057306.2:p.Arg525His	NM_016222.4:c.1574G>A	1156	7887	385	2587	375	0.148821	frameshift	5	176939370	C	T
AML18_2682	EZH2	NP_004447.2:p.Ala505GlyfsTer16	NM_004456.5:c.1513dup	260	4394	75	1092	128	0.0686813	frameshift	7	148512630	G	GC
AML18_2682	JAK2	NP_004963.1:p.Val617Phe	NM_004972.4:c.1849G>T	605	5574	152	1582	239	0.0960809	frameshift	9	5073770	G	T
AML18_2682	MYD88	NP_002459.3:p.Leu252Pro	NM_002468.5:c.755T>C	125	4592	45	1640	80	0.027439	frameshift	3	38182641	T	C
AML18_2683	BCOR	NP_060215.4:p.Tyr939LeufsTer7	NM_017745.5:c.2814dup	95	3819	38	1227	58	0.031	frameshift	X	39931784	A	AG
AML18_2683	BCORL1	NP_068765.3:p.Gln938GlyfsTer11	NM_021946.4:c.2812_2815delCAGCinsGGTCCTCGA	34	2332	6	356	27	0.017	frameshift	X	129149560	CAGC	GGTCCTCGA
AML18_2683	RUNX1	NP_001745.2:p.Arg204Ter	NM_001754.4:c.610C>T	161	6062	78	2528	94	0.031	frameshift	21	36231774	G	A
AML18_2683	SRSF2	NP_003007.2:p.Pro95Thr	NM_003016.4:c.283C>A	100	1450	39	612	54	0.064	frameshift	17	74732960	G	T
AML18_2683	TET2	NP_001120680.1:p.Arg1926His	NM_001127208.2:c.5777G>A	152	2218	31	427	78	0.073	frameshift	4	106197444	G	A
AML18_2685	CEBPA	NP_004355.2:p.Ala240ArgfsTer83	NM_004364.4:c.711_717dup	835	4931	428	2636	211	0.162	frameshift	19	33792603	C	CGGGCGCG
AML18_2685	CEBPA	NP_004355.2:p.His24AlafsTer84	NM_004364.4:c.68dup	2015	5856	1105	3269	379	0.338	frameshift	19	33793252	C	CG
AML18_2685	IDH2	NP_002159.2:p.Arg140Gln	NM_002168.3:c.419G>A	1771	4628	792	2055	376	0.385	frameshift	15	90631934	C	T
AML18_2685	SRSF2	NP_003007.2:p.Pro95Leu	NM_003016.4:c.284C>T	806	1909	315	737	189	0.427	frameshift	17	74732959	G	A
AML18_2687	DDX41	NP_057306.2:p.Asp140GlyfsTer2	NM_016222.4:c.415_418dup	1937	4000	386	818	478	0.471883	frameshift	5	176942945	T	TCATC
AML18_2687	DDX41	NP_057306.2:p.Arg525His	NM_016222.4:c.1574G>A	249	5680	35	941	150	0.0371945	frameshift	5	176939370	C	T
AML18_2687	TP53	NP_000537.3:p.Gln38LysfsTer6	NM_000546.6:c.112del	177	4332	46	1137	78	0.0404573	frameshift	17	7579574	TG	T
AML18_2687	TP53	NP_000537.3:p.Arg175His	NM_000546.6:c.524G>A	99	2261	16	416	67	0.0384615	frameshift	17	7578406	C	T
AML18_2688	DNMT3A	NP_072046.2:p.Glu426ArgfsTer18	NM_022552.5:c.1276_1277del	799	1694	95	203	255	0.46798	frameshift	2	25469490	TTC	T
AML18_2688	FLT3	NP_004110.2:p.Asp835His	NM_004119.3:c.2503G>C	1753	5581	414	1352	495	0.306213	frameshift	13	28592642	C	G
AML18_2688	IDH1	NP_005887.2:p.Arg132Cys	NM_005896.4:c.394C>T	1997	4361	399	900	490	0.443333	frameshift	2	209113113	G	A
AML18_2689	ASXL1	NP_056153.2:p.Gly679Ter	NM_015338.6:c.2035G>T	117	2998	43	1014	67	0.0424063	frameshift	20	31022550	G	T
AML18_2689	KRAS	NP_004976.2:p.Ala18Val	NM_004985.5:c.53C>T	305	2565	70	632	154	0.110759	frameshift	12	25398266	G	A
AML18_2689	MPL	NP_005364.1:p.Trp515Leu	NM_005373.3:c.1544G>T	748	2861	239	869	247	0.275029	frameshift	1	43815009	G	T
AML18_2689	NRAS	NP_002515.1:p.Gly12Val	NM_002524.5:c.35G>T	78	2767	9	350	67	0.0257143	frameshift	1	115258747	C	A
AML18_2689	SH2B3	NP_005466.1:p.Glu324AlafsTer47	NM_005475.3:c.971_977del	59	4680	9	1158	49	0.00777202	frameshift	12	111884967	CCCTAGAG	C
AML18_2689	SRSF2	NP_003007.2:p.Pro95His	NM_003016.4:c.284C>A	324	1756	144	840	93	0.171429	frameshift	17	74732959	G	T
AML18_2690	BCOR	NP_060215.4:p.Asn575GlnfsTer36	NM_017745.6:c.1722dup	1756	2478	646	929	371	0.695371	frameshift	X	39932876	T	TG
AML18_2690	BCORL1	NP_068765.3:p.Gly1682ArgfsTer4	NM_021946.5:c.5042dup	34	2792	18	1331	26	0.0135237	frameshift	X	129190010	T	TC
AML18_2690	BCORL1	NP_068765.3:p.Arg1332Ter	NM_021946.5:c.3994C>T	1627	2275	669	927	338	0.721683	frameshift	X	129159270	C	T
AML18_2690	DNMT3A	NP_072046.2:p.Arg882His	NM_022552.5:c.2645G>A	1332	3298	363	871	388	0.416762	frameshift	2	25457242	C	T
AML18_2690	KRAS	NP_004976.2:p.Gln61His	NM_004985.5:c.183A>T	969	2984	309	996	277	0.310241	frameshift	12	25380275	T	A
AML18_2690	NRAS	NP_002515.1:p.Gly12Asp	NM_002524.5:c.35G>A	85	3546	16	592	70	0.027027	frameshift	1	115258747	C	T
AML18_2690	RUNX1	NP_001745.2:p.Ile366ValfsTer231	NM_001754.5:c.1096_1103del	1845	5577	864	2534	360	0.340963	frameshift	21	36164771	CATGCCGAT	C
AML18_2690	U2AF1	NP_006749.1:p.Ser34Phe	NM_006758.3:c.101C>T	667	1878	101	281	186	0.359431	frameshift	21	44524456	G	A
AML18_2691	CEBPA	NP_004355.2:p.Pro204ArgfsTer114	NM_004364.5:c.611del	811	1906	450	1071	243	0.420168	frameshift	19	33792709	CG	C
AML18_2691	DNMT3A	NP_072046.2:p.Arg882His	NM_022552.5:c.2645G>A	992	2194	387	844	359	0.458531	frameshift	2	25457242	C	T
AML18_2691	NPM1	NP_002511.1:p.Trp288CysfsTer12	NM_002520.7:c.860_863dup	290	1307	81	460	125	0.176087	frameshift	5	170837543	C	CTCTG
AML18_2691	NRAS	NP_002515.1:p.Gly12Asp	NM_002524.5:c.35G>A	560	2114	148	568	257	0.260563	frameshift	1	115258747	C	T
AML18_2691	PTPN11	NP_002825.3:p.Ser502Ala	NM_002834.5:c.1504T>G	271	1885	65	513	175	0.126706	frameshift	12	112926884	T	G
AML18_2692	CSF3R	NP_000751.1:p.Gln749Ter	NM_000760.4:c.2245C>T	54	4744	22	1539	41	0.014295	frameshift	1	36932224	G	A
AML18_2692	DNMT3A	NP_072046.2:p.Arg635Trp	NM_022552.5:c.1903C>T	1349	3481	415	1072	397	0.387127	frameshift	2	25466800	G	A
AML18_2692	EZH2	NP_004447.2:p.Ile689AsnfsTer20	NM_004456.5:c.2065dup	651	3608	205	1032	233	0.198643	frameshift	7	148506446	A	AT
AML18_2692	EZH2	NP_004447.2:p.Gln512SerfsTer2	NM_004456.5:c.1534del	49	2781	22	1019	35	0.0215898	frameshift	7	148512609	TG	T
AML18_2692	EZH2	NP_004447.2:p.Arg288Gln	NM_004456.5:c.863G>A	36	2657	14	1007	28	0.0139027	frameshift	7	148523590	C	T
AML18_2692	IDH2	NP_002159.2:p.Arg172Trp	NM_002168.4:c.514A>T	893	4210	441	2025	274	0.217778	frameshift	15	90631839	T	A
AML18_2693	DNMT3A	NP_072046.2:p.Phe414LeufsTer7	NM_022552.5:c.1238dup	68	1549	10	255	43	0.0392157	frameshift	2	25469529	G	GC
AML18_2694	NPM1	NP_002511.1:p.Trp288CysfsTer12	NM_002520.7:c.860_863dup	503	1911	76	359	168	0.211699	frameshift	5	170837543	C	CTCTG
AML18_2694	PTPN11	NP_002825.3:p.Thr73Ile	NM_002834.5:c.218C>T	49	2621	19	656	37	0.0289634	frameshift	12	112888202	C	T
AML18_2695	DNMT3A	NP_072046.2:p.Arg326HisfsTer14	NM_022552.5:c.975_982del	1211	2511	395	821	364	0.481121	frameshift	2	25470491	ACCCAGCGG	A
AML18_2695	FLT3		NM_004119.3:c.1798_1837+2dup	680	4289	417	1889	205	0.220752	frameshift	13	28608216	T	TACCAAACTCTAAATTTTCTCTTGGAAACTCCCATTTGAGATC
AML18_2695	IDH2	NP_002159.2:p.Arg140Gln	NM_002168.4:c.419G>A	1538	3151	939	1965	366	0.477863	frameshift	15	90631934	C	T
AML18_2695	NPM1	NP_002511.1:p.Trp288CysfsTer12	NM_002520.7:c.860_863dup	449	1646	107	500	154	0.214	frameshift	5	170837543	C	CTCTG
AML18_2696	FLT3	NP_004110.2:p.Gly583_Glu598dup	NM_004119.3:c.1747_1794dup	3206	10920				0.29359	frameshift	13	28608261	A	ATTCATATTCTCTGAAATCAACGTAGAAGTACTCATTATCTGAGGAGCC
AML18_2696	NPM1	NP_002511.1:p.Trp288CysfsTer12	NM_002520.7:c.860_863dup	409	1642	76	390	147	0.194872	frameshift	5	170837543	C	CTCTG
AML18_2696	TET2	NP_001120680.1:p.Leu1482ArgfsTer89	NM_001127208.3:c.4445del	1374	1576	400	457	319	0.875274	frameshift	4	106193982	CT	C
AML18_2697	ASXL1	NP_056153.2:p.Gly646TrpfsTer12	NM_015338.6:c.1934dup	4008	10133	1030	2608	643	0.394939	frameshift	20	31022441	A	AG
AML18_2697	NRAS	NP_002515.1:p.Gly13Asp	NM_002524.5:c.38G>A	1433	4407	124	347	447	0.357349	frameshift	1	115258744	C	T
AML18_2697	U2AF1	NP_006749.1:p.Ser34Phe	NM_006758.3:c.101C>T	1078	2489	82	184	315	0.445652	frameshift	21	44524456	G	A
AML18_2698	CEBPA	NP_004355.2:p.Leu19CysfsTer141	NM_004364.5:c.55del	2089	4829	1183	2666	382	0.443736	frameshift	19	33793265	AG	A
AML18_2698	CEBPA	NP_004355.2:p.Lys313dup	NM_004364.5:c.937_939dup	2285	5483	1324	3127	525	0.423409	frameshift	19	33792381	C	CCTT
AML18_2698	WT1	NP_000369.4:p.Leu288GlufsTer7	NM_000378.6:c.862_869del	106	2291	19	480	73	0.0395833	frameshift	11	32449519	CAGCAGCAA	C
AML18_2698	WT1	NP_000369.4:p.Thr365GlufsTer2	NM_000378.6:c.1082_1092dup	73	2599	11	425	53	0.0258824	frameshift	11	32417923	T	TCGGGGCTACTC
AML18_2698	WT1	NP_000369.4:p.Tyr182Ter	NM_000378.6:c.546C>A	888	2453	492	1293	246	0.38051	frameshift	11	32456361	G	T
AML18_2700	TP53	NP_000537.3:p.Val216Met	NM_000546.6:c.646G>A	2402	2846	207	247	473	0.838057	frameshift	17	7578203	C	T
AML18_2701	FLT3	NP_004110.2:p.Tyr597_Glu598insGlyAspProTyrValAspPheArgGluTyr	NM_004119.3:c.1792_1793insGCGACCCCTACGTTGATTTCAGAGAATATG	5071	13060				0.388285	frameshift	13	28608263	T	TCATATTCTCTGAAATCAACGTAGGGGTCGC
AML18_2701	RUNX1	NP_001745.2:p.Arg166ValfsTer11	NM_001754.5:c.493_494dup	2777	5892	654	1362	511	0.480176	frameshift	21	36252867	A	ACC
AML18_2701	RUNX1	NP_001745.2:p.Tyr189Ter	NM_001754.5:c.567C>G	4502	9546	1036	2200	704	0.470909	frameshift	21	36231817	G	C
AML18_2701	SRSF2	NP_003007.2:p.Pro95Leu	NM_003016.4:c.284C>T	1244	2537	343	689	200	0.497823	frameshift	17	74732959	G	A
AML18_2702	FLT3	NP_004110.2:p.Gln580_Glu598dup	NM_004119.3:c.1738_1794dup	2528	9832				0.25712	frameshift	13	28608261	A	ATTCATATTCTCTGAAATCAACGTAGAAGTACTCATTATCTGAGGAGCCGGTCACCTG
AML18_2702	FLT3		NM_004119.3:c.1837+1_1837+2insAAGATTCAGAGAATATGAATATGATCTCAAATGGGAGTTTCCAAGAGAAAATTTAGAGTTTGG	599	12927				0.0463371	frameshift	13	28608217	A	ACCAAACTCTAAATTTTCTCTTGGAAACTCCCATTTGAGATCATATTCATATTCTCTGAATCTT
AML18_2702	MYC	NP_002458.2:p.Pro74Gln	NM_002467.6:c.221C>A	40	2814	6	567	34	0.010582	frameshift	8	128750684	C	A
AML18_2702	NPM1	NP_002511.1:p.Trp288CysfsTer12	NM_002520.7:c.860_863dup	457	1659	61	218	153	0.279817	frameshift	5	170837543	C	CTCTG
AML18_2703	CBL	NP_005179.2:p.Tyr368_Glu369insAsp	NM_005188.4:c.1104_1106dup	90	2869	5	170	52	0.0294118	frameshift	11	119148882	T	TATG
AML18_2703	DNMT3A	NP_072046.2:p.Arg882His	NM_022552.5:c.2645G>A	1430	3270	82	191	342	0.429319	frameshift	2	25457242	C	T
AML18_2703	FLT3	NP_004110.2:p.Asp835Tyr	NM_004119.3:c.2503G>T	3430	8481	548	1295	582	0.423166	frameshift	13	28592642	C	A
AML18_2703	TET2	NP_060098.3:p.Lys318Ter	NM_017628.4:c.952A>T	1905	4396	159	396	366	0.401515	frameshift	4	106156051	A	T
AML18_2703	U2AF1	NP_006749.1:p.Ser34Phe	NM_006758.3:c.101C>T	808	1853	27	65	229	0.415385	frameshift	21	44524456	G	A
AML18_2705	NPM1	NP_002511.1:p.Trp288CysfsTer12	NM_002520.7:c.860_863dup	515	2956	32	210	160	0.152381	frameshift	5	170837543	C	CTCTG
AML18_2705	SRSF2	NP_003007.2:p.Pro95His	NM_003016.4:c.284C>A	698	2468	175	610	171	0.286885	frameshift	17	74732959	G	T
AML18_2705	SRSF2	NP_003007.2:p.Pro95Leu	NM_003016.4:c.284C>T	165	2468	38	610	62	0.0622951	frameshift	17	74732959	G	A
AML18_2707	ASXL1	NP_056153.2:p.Gly646TrpfsTer12	NM_015338.6:c.1934dup	418	7099	87	1630	210	0.0533742	frameshift	20	31022441	A	AG
AML18_2707	CSF3R	NP_000751.1:p.Gln743Ter	NM_000760.4:c.2227C>T	155	4662	16	638	100	0.0250784	frameshift	1	36932242	G	A
AML18_2708	TP53	NP_000537.3:p.Glu224=	NM_000546.6:c.672G>A	220	1866	127	1028	110	0.123541	frameshift	17	7578177	C	T
AML18_2709	DNMT3A	NP_072046.2:p.Arg882His	NM_022552.5:c.2645G>A	1499	3535	122	269	327	0.453532	frameshift	2	25457242	C	T
AML18_2709	IDH1	NP_005887.2:p.Arg132Cys	NM_005896.4:c.394C>T	3684	8989	568	1334	490	0.425787	frameshift	2	209113113	G	A
AML18_2709	PHF6		NM_032335.3:c.418+1G>A	2682	6392	249	567	522	0.439153	frameshift	X	133527983	G	A
AML18_2709	RUNX1	NP_001745.2:p.Ile366ValfsTer231	NM_001754.5:c.1096_1103del	4024	12996	1238	5035	415	0.245879	frameshift	21	36164771	CATGCCGAT	C
AML18_2709	RUNX1	NP_001745.2:p.Tyr406AlafsTer199	NM_001754.5:c.1199_1214dup	260	7139	121	2705	76	0.044732	frameshift	21	36164660	C	CAGGTGGTAGGAGGGCG
AML18_2709	SRSF2	NP_003007.2:p.Pro95Leu	NM_003016.4:c.284C>T	317	2313	65	362	83	0.179558	frameshift	17	74732959	G	A
AML18_2710	DNMT3A	NP_072046.2:p.Cys666TrpfsTer34	NM_022552.5:c.1998_2013del	41	3042	13	985	32	0.013198	frameshift	2	25464499	CCGTGATGGAGTCCTCA	C
AML18_2710	NPM1	NP_002511.1:p.Trp290AlafsTer10	NM_002520.7:c.863_864insCAGG	58	1556	9	305	41	0.0295082	frameshift	5	170837546	T	TGCAG
AML18_2710	TET2	NP_060098.3:p.Asp648GlyfsTer33	NM_017628.4:c.1942dup	84	1874	12	387	54	0.0310078	frameshift	4	106157039	T	TG
AML18_2711	BCORL1	NP_068765.3:p.Pro323LeufsTer95	NM_021946.5:c.968del	2382	2958	313	411	319	0.761557	frameshift	X	129147711	GC	G
AML18_2711	GATA2	NP_116027.2:p.Arg396Gln	NM_032638.5:c.1187G>A	215	5570	21	681	92	0.030837	frameshift	3	128200118	C	T
AML18_2711	KIT	NP_000213.1:p.Asp816Val	NM_000222.3:c.2447A>T	1138	12572	92	1019	341	0.0902846	frameshift	4	55599321	A	T
AML18_2711	KRAS	NP_004976.2:p.Gly12Val	NM_004985.5:c.35G>T	178	6929	8	540	92	0.0148148	frameshift	12	25398284	C	A
AML18_2711	NRAS	NP_002515.1:p.Gly12Asp	NM_002524.5:c.35G>A	408	4697	10	174	168	0.0574713	frameshift	1	115258747	C	T
AML18_2711	NRAS	NP_002515.1:p.Gly12Cys	NM_002524.5:c.34G>T	119	4709	5	175	89	0.0285714	frameshift	1	115258748	C	A
AML18_2711	NRAS	NP_002515.1:p.Gln61His	NM_002524.5:c.183A>T	97	5056	9	566	48	0.0159011	frameshift	1	115256528	T	A
AML18_2711	PTPN11	NP_002825.3:p.Ser502Leu	NM_002834.5:c.1505C>T	97	3495	8	190	64	0.0421053	frameshift	12	112926885	C	T
AML18_2711	RUNX1	NP_001745.2:p.Trp106Ser	NM_001754.5:c.317G>C	7502	9214	1855	2263	438	0.819708	frameshift	21	36259174	C	G
AML18_2711	SRSF2	NP_003007.2:p.Pro95Arg	NM_003016.4:c.284C>G	1174	2702	173	376	208	0.460106	frameshift	17	74732959	G	C
AML18_2713	CUX1	NP_001189472.1:p.Gln1252ProfsTer68	NM_001202543.2:c.3748_3754dup	369	3530	84	676	136	0.12426	frameshift	7	101882683	G	GCCAGCCC
AML18_2713	TET2	NP_060098.3:p.Glu350ValfsTer19	NM_017628.4:c.1049_1058del	2501	5070	247	541	394	0.456562	frameshift	4	106156145	GTGAAGAATTC	G
AML18_2714	FLT3	NP_004110.2:p.Asp835Val	NM_004119.3:c.2504A>T	3356	7411	281	621	454	0.452496	frameshift	13	28592641	T	A
AML18_2714	NPM1	NP_002511.1:p.Trp288CysfsTer12	NM_002520.7:c.863_864insCCTG	782	2630	20	79	166	0.253165	frameshift	5	170837544	T	TCTGC
AML18_2715	EZH2	NP_004447.2:p.Cys590SerfsTer7	NM_004456.5:c.1767_1768del	129	3213	31	654	81	0.0474006	frameshift	7	148511133	CAG	C
AML18_2715	JAK2	NP_004963.1:p.Val617Phe	NM_004972.4:c.1849G>T	107	4347	41	1335	79	0.0307116	frameshift	9	5073770	G	T
AML18_2715	WT1		NM_000378.6:c.1304-5T>G	342	3979	95	1134	176	0.0837743	frameshift	11	32413615	A	C
AML18_2717	IDH2	NP_002159.2:p.Arg140Gln	NM_002168.4:c.419G>A	1782	7281	607	2487	348	0.244069	frameshift	15	90631934	C	T
AML18_2717	JAK2	NP_004963.1:p.Val617Phe	NM_004972.4:c.1849G>T	105	6849	19	886	77	0.0214447	frameshift	9	5073770	G	T
AML18_2718	IDH2	NP_002159.2:p.Arg172Lys	NM_002168.4:c.515G>A	2204	4768	1217	2673	435	0.455294	frameshift	15	90631838	C	T
AML18_2718	TET2	NP_001120680.1:p.Gly1365AlafsTer83	NM_001127208.3:c.4094del	34	2929	7	778	27	0.00899743	frameshift	4	106190814	AG	A
AML18_2719	DNMT3A	NP_072046.2:p.Arg882His	NM_022552.5:c.2645G>A	1101	3124	209	562	352	0.371886	frameshift	2	25457242	C	T
AML18_2719	FLT3	NP_004110.2:p.Asn676Lys	NM_004119.3:c.2028C>A	142	2299	43	729	51	0.0589849	frameshift	13	28602340	G	T
AML18_2719	FLT3	NP_004110.2:p.Val491Leu	NM_004119.3:c.1471G>C	109	3936	26	1036	67	0.0250965	frameshift	13	28609758	C	G
AML18_2719	NPM1	NP_002511.1:p.Trp288CysfsTer12	NM_002520.7:c.860_863dup	393	2052	58	356	157	0.162921	frameshift	5	170837543	C	CTCTG
AML18_2720	DNMT3A	NP_072046.2:p.Arg320Ter	NM_022552.5:c.958C>T	1163	2778	44	122	281	0.360656	frameshift	2	25470516	G	A
AML18_2720	IDH2	NP_002159.2:p.Arg140Gln	NM_002168.4:c.419G>A	2478	5633	367	798	340	0.4599	frameshift	15	90631934	C	T
AML18_2721	PTPN11	NP_002825.3:p.Phe285Ser	NM_002834.5:c.854T>C	304	4492	61	873	170	0.069874	frameshift	12	112915455	T	C
AML18_2721	RUNX1	NP_001745.2:p.Leu129ProfsTer9	NM_001754.5:c.385dup	2127	5951	780	2248	453	0.346975	frameshift	21	36252976	A	AG
AML18_2721	SF3B1	NP_036565.2:p.Lys666Asn	NM_012433.4:c.1998G>T	1605	4150	353	880	395	0.401136	frameshift	2	198267359	C	A
AML18_2722	ASXL1	NP_056153.2:p.Gly646TrpfsTer12	NM_015338.6:c.1934dup	283	3700	106	1579	159	0.0671311	frameshift	20	31022441	A	AG
AML18_2722	IDH2	NP_002159.2:p.Arg140Leu	NM_002168.4:c.419G>T	337	2428	184	1303	154	0.141213	frameshift	15	90631934	C	A
AML18_2722	JAK2	NP_004963.1:p.Val617Phe	NM_004972.4:c.1849G>T	69	2433	19	756	54	0.0251323	frameshift	9	5073770	G	T
AML18_2723	ASXL1	NP_056153.2:p.Gly646TrpfsTer12	NM_015338.6:c.1934dup	3875	11042	604	1641	573	0.368068	frameshift	20	31022441	A	AG
AML18_2723	FLT3	NP_004110.2:p.Asn676Lys	NM_004119.3:c.2028C>A	1460	4590	231	672	217	0.34375	frameshift	13	28602340	G	T
AML18_2723	FLT3	NP_004110.2:p.Val592Ala	NM_004119.3:c.1775T>C	431	14118	45	1765	173	0.0254958	frameshift	13	28608281	A	G
AML18_2723	FLT3	NP_004110.2:p.Asp835Tyr	NM_004119.3:c.2503G>T	249	10122	42	1558	136	0.0269576	frameshift	13	28592642	C	A
AML18_2723	RUNX1	NP_001745.2:p.Thr92AlafsTer34	NM_001754.5:c.272_273insAGCCTGGTGCG	2613	7364	703	1988	366	0.353622	frameshift	21	36259218	G	GCGCACCAGGCT
AML18_2723	RUNX1	NP_001745.2:p.Arg166Ter	NM_001754.5:c.496C>T	4014	10005	638	1588	531	0.401763	frameshift	21	36252866	G	A
AML18_2723	SRSF2	NP_003007.2:p.Pro95His	NM_003016.4:c.284C>A	1209	3138	261	684	211	0.381579	frameshift	17	74732959	G	T
AML18_2724	CSF3R	NP_000751.1:p.Thr640Asn	NM_000760.4:c.1919C>A	233	4299	19	453	113	0.0419426	frameshift	1	36933198	G	T
AML18_2724	CSF3R	NP_000751.1:p.Thr618Ile	NM_000760.4:c.1853C>T	94	4850	11	742	62	0.0148248	frameshift	1	36933434	G	A
AML18_2724	DNMT3A	NP_072046.2:p.Arg882Cys	NM_022552.5:c.2644C>T	1743	4262	222	511	378	0.434442	frameshift	2	25457243	G	A
AML18_2724	IDH2	NP_002159.2:p.Arg140Gln	NM_002168.4:c.419G>A	2080	6342	697	2107	348	0.330802	frameshift	15	90631934	C	T
AML18_2725	ASXL1	NP_056153.2:p.Tyr591Ter	NM_015338.6:c.1772dup	4498	9584	739	1527	412	0.483955	frameshift	20	31022286	T	TA
AML18_2725	NRAS	NP_002515.1:p.Gln61Arg	NM_002524.5:c.182A>G	1237	5633	207	938	207	0.220682	frameshift	1	115256529	T	C
AML18_2725	PTPN11	NP_002825.3:p.Gly60Val	NM_002834.5:c.179G>T	1101	4470	132	511	246	0.258317	frameshift	12	112888163	G	T
AML18_2725	RUNX1		NM_001754.5:c.805+2dup	2817	5858	410	876	328	0.468037	frameshift	21	36206704	T	TA
AML18_2727	ASXL1	NP_056153.2:p.Leu775Ter	NM_015338.6:c.2324del	2475	5577	80	163	355	0.490798	frameshift	20	31022837	AT	A
AML18_2727	IDH1	NP_005887.2:p.Arg132His	NM_005896.4:c.395G>A	3161	7588	119	308	412	0.386364	frameshift	2	209113112	C	T
AML18_2727	PHF6	NP_001015877.1:p.Tyr322His	NM_001015877.2:c.964T>C	1115	3080	30	95	288	0.315789	frameshift	X	133551328	T	C
AML18_2727	RUNX1	NP_001745.2:p.Asp198Gly	NM_001754.5:c.593A>G	9531	11423	541	638	650	0.847962	frameshift	21	36231791	T	C
AML18_2727	RUNX1	NP_001745.2:p.His105Arg	NM_001754.5:c.314A>G	254	9189	33	960	107	0.034375	frameshift	21	36259177	T	C
AML18_2727	SRSF2	NP_003007.2:p.Pro95His	NM_003016.4:c.284C>A	1417	3219	114	295	225	0.386441	frameshift	17	74732959	G	T
AML18_2728	KIT	NP_000213.1:p.Asp816Val	NM_000222.3:c.2447A>T	1754	3049	29	41	436	0.707317	frameshift	4	55599321	A	T
AML18_2728	NPM1	NP_002511.1:p.Trp288CysfsTer12	NM_002520.7:c.860_863dup	145	573	2	9	64	0.222222	frameshift	5	170837543	C	CTCTG
AML18_2729	ASXL1	NP_056153.2:p.Gly646TrpfsTer12	NM_015338.6:c.1934dup	2701	7914	836	2420	582	0.345455	frameshift	20	31022441	A	AG
AML18_2729	BCOR		NM_017745.6:c.4326+1G>T	233	2134	47	544	117	0.0863971	frameshift	X	39921391	C	A
AML18_2729	BCORL1	NP_068765.3:p.Gln1664Ter	NM_021946.5:c.4990C>T	265	2023	124	973	87	0.127441	frameshift	X	129189965	C	T
AML18_2729	CEBPA	NP_004355.2:p.Arg297Cys	NM_004364.5:c.889C>T	168	6923	73	3412	77	0.0213951	frameshift	19	33792432	G	A
AML18_2729	DNMT3A	NP_072046.2:p.Pro904Leu	NM_022552.5:c.2711C>T	1295	3244	173	446	342	0.387892	frameshift	2	25457176	G	A
AML18_2729	DNMT3A		NM_022552.5:c.2479-1G>A	265	4617	42	829	142	0.0506634	frameshift	2	25458695	C	T
AML18_2729	PTPN11	NP_002825.3:p.Glu76Val	NM_002834.5:c.227A>T	261	4032	68	918	134	0.0740741	frameshift	12	112888211	A	T
AML18_2729	RUNX1	NP_001745.2:p.Arg107Cys	NM_001754.5:c.319C>T	1733	5196	761	2292	316	0.332024	frameshift	21	36259172	G	A
AML18_2729	RUNX1	NP_001745.2:p.Ser322Ter	NM_001754.5:c.965C>G	253	4794	58	996	127	0.0582329	frameshift	21	36171600	G	C
AML18_2729	TET2	NP_001120680.1:p.Arg1404Ter	NM_001127208.3:c.4210C>T	1037	2567	117	271	336	0.431734	frameshift	4	106193748	C	T
AML18_2729	TET2	NP_001120680.1:p.Trp1198Ter	NM_001127208.3:c.3594G>A	968	2458	145	378	292	0.383598	frameshift	4	106164084	G	A
AML18_2730	BCORL1	NP_068765.3:p.Gly1682ArgfsTer4	NM_021946.5:c.5042dup	33	1669	20	1041	28	0.0192123	frameshift	X	129190010	T	TC
AML18_2730	DNMT3A	NP_072046.2:p.Met801Val	NM_022552.5:c.2401A>G	68	3760	25	1479	53	0.0169033	frameshift	2	25462006	T	C
AML18_2730	IDH2	NP_002159.2:p.Arg140Gln	NM_002168.4:c.419G>A	415	2879	258	1739	170	0.148361	frameshift	15	90631934	C	T
AML18_2730	RUNX1	NP_001745.2:p.Arg204Gln	NM_001754.5:c.611G>A	1319	5191	683	2842	440	0.240324	frameshift	21	36231773	C	T
AML18_2730	SRSF2	NP_003007.2:p.Pro95_Arg102del	NM_003016.4:c.284_307del	220	2068	95	1083	104	0.0877193	frameshift	17	74732935	CGGCGGCTGTGGTGTGAGTCCGGGG	C
AML18_2731	FLT3	NP_004110.2:p.Trp603_Glu604insAspGluTyrAspLeuLysTrp	NM_004119.3:c.1791_1811dup	1479	4098	757	1863	436	0.406334	frameshift	13	28608244	C	CTCCCATTTGAGATCATATTCA
AML18_2731	NPM1	NP_002511.1:p.Trp288CysfsTer12	NM_002520.7:c.863_864insCTTG	481	1197	177	433	174	0.408776	frameshift	5	170837545	C	CTGCT
AML18_2731	STAG2	NP_006594.3:p.Val539TrpfsTer37	NM_006603.5:c.1614del	2282	2387	1322	1379	722	0.958666	frameshift	X	123195697	TC	T
AML18_2733	ASXL1	NP_056153.2:p.Gly646TrpfsTer12	NM_015338.6:c.1934dup	2070	7333	379	1374	497	0.275837	frameshift	20	31022441	A	AG
AML18_2733	BCOR	NP_060215.4:p.Ala603GlyfsTer8	NM_017745.6:c.1805dup	3020	4564	656	973	623	0.674203	frameshift	X	39932793	C	CG
AML18_2733	CEBPA	NP_004355.2:p.His24AlafsTer84	NM_004364.5:c.68dup	1893	6250	657	2240	355	0.293304	frameshift	19	33793252	C	CG
AML18_2733	KRAS	NP_004976.2:p.Gly12Asp	NM_004985.5:c.35G>A	54	4391	10	598	38	0.0167224	frameshift	12	25398284	C	T
AML18_2733	PHF6	NP_001015877.1:p.Arg129Ter	NM_001015877.2:c.385C>T	1120	2182	136	284	392	0.478873	frameshift	X	133527949	C	T
AML18_2733	RUNX1	NP_001745.2:p.Arg346ProfsTer254	NM_001754.5:c.1036dup	2757	8271	834	2424	586	0.344059	frameshift	21	36164838	C	CG
AML18_2733	STAG2	NP_006594.3:p.Leu957PhefsTer6	NM_006603.5:c.2870dup	1814	2742	291	425	447	0.684706	frameshift	X	123215321	C	CT
AML18_2733	ZRSR2	NP_005080.1:p.Arg126Ter	NM_005089.4:c.376C>T	1267	2421	131	241	420	0.543568	frameshift	X	15822297	C	T
AML18_2734	ASXL1	NP_056153.2:p.Arg693Ter	NM_015338.6:c.2077C>T	3422	7919	382	869	570	0.439586	frameshift	20	31022592	C	T
AML18_2734	RUNX1	NP_001745.2:p.Gln274Ter	NM_001754.5:c.820C>T	108	7762	13	913	61	0.0142388	frameshift	21	36171745	G	A
AML18_2734	SRSF2	NP_003007.2:p.Pro95His	NM_003016.4:c.284C>A	1178	2708	318	720	198	0.441667	frameshift	17	74732959	G	T
AML18_2734	STAG2	NP_006594.3:p.Gly333MetfsTer7	NM_006603.5:c.992_995dup	309	4074	37	471	137	0.0785563	frameshift	X	123184132	A	ATATG
AML18_2734	STAG2		NM_006603.5:c.819+2T>C	3982	5148	783	986	474	0.794118	frameshift	X	123181357	T	C
AML18_2734	TET2	NP_060098.3:p.Gln185Ter	NM_017628.4:c.552_553delinsAT	1943	4644	294	693	231	0.424242	frameshift	4	106155651	GC	AT
AML18_2735	BCOR	NP_060215.4:p.Asn1075GlufsTer39	NM_017745.6:c.3222_3223insGA	267	3323	45	527	133	0.085389	frameshift	X	39930241	T	TTC
AML18_2735	BCORL1	NP_068765.3:p.Arg784Ter	NM_021946.5:c.2350C>T	469	2387	49	243	161	0.201646	frameshift	X	129149098	C	T
AML18_2735	SRSF2	NP_003007.2:p.Pro95Leu	NM_003016.4:c.284C>T	1175	2687	376	833	202	0.451381	frameshift	17	74732959	G	A
AML18_2735	TET2	NP_001120680.1:p.Gln1632Ter	NM_001127208.3:c.4894C>T	1440	3431	129	313	371	0.412141	frameshift	4	106196561	C	T
AML18_2736	DNMT3A	NP_072046.2:p.Gln816ArgfsTer9	NM_022552.5:c.2447del	485	2276	52	281	241	0.185053	frameshift	2	25459835	CT	C
AML18_2736	IDH2	NP_002159.2:p.Arg140Gln	NM_002168.4:c.419G>A	979	4346	451	2022	294	0.223046	frameshift	15	90631934	C	T
AML18_2736	NPM1	NP_002511.1:p.Trp288CysfsTer12	NM_002520.7:c.860_863dup	195	2048	28	361	89	0.0775623	frameshift	5	170837543	C	CTCTG
AML18_2737	BCORL1	NP_068765.3:p.Glu951SerfsTer30	NM_021946.5:c.2850_2851insTTTCGAGTCAGGGGCCT	288	2204	11	80	123	0.1375	frameshift	X	129149588	A	ATCAGGGGCCTTTTCGAG
AML18_2737	BCORL1	NP_068765.3:p.Thr371ProfsTer47	NM_021946.5:c.1110del	58	4815	18	929	36	0.0193757	frameshift	X	129147853	AC	A
AML18_2737	CUX1	NP_001904.2:p.Gly358ArgfsTer4	NM_001913.5:c.1071dup	1266	8495	100	586	307	0.170648	frameshift	7	101833110	C	CA
AML18_2737	NF1	NP_000258.1:p.Leu1602Gln	NM_000267.3:c.4805T>A	234	3830	13	219	71	0.0593607	frameshift	17	29652870	T	A
AML18_2737	NRAS	NP_002515.1:p.Gly12Asp	NM_002524.5:c.35G>A	309	4464	9	123	143	0.0731707	frameshift	1	115258747	C	T
AML18_2737	RUNX1	NP_001745.2:p.Arg162Gly	NM_001754.5:c.484A>G	5087	11381	420	902	516	0.465632	frameshift	21	36252878	T	C
AML18_2737	SRSF2	NP_003007.2:p.Pro95Arg	NM_003016.4:c.284C>G	1594	3582	192	431	210	0.445476	frameshift	17	74732959	G	C
AML18_2737	TET2	NP_060098.3:p.Leu1111Ter	NM_017628.4:c.3332_3335del	6842	9862	461	648	623	0.71142	frameshift	4	106158429	ATTAC	A
AML18_2740	BCOR	NP_060215.4:p.Ser558GlyfsTer32	NM_017745.6:c.1671_1672insGG	87	3879	11	579	54	0.0189983	frameshift	X	39932927	A	ACC
AML18_2740	BCOR	NP_060215.4:p.Gly893LeufsTer20	NM_017745.6:c.2676_2686del	84	3883	10	516	52	0.0193798	frameshift	X	39931912	ACTGGCAACCCT	A
AML18_2740	BCOR	NP_060215.4:p.Ser340Ter	NM_017745.6:c.1019C>A	55	2896	20	852	34	0.0234742	frameshift	X	39933580	G	T
AML18_2740	DNMT3A	NP_072046.2:p.Arg882His	NM_022552.5:c.2645G>A	276	2888	18	195	135	0.0923077	frameshift	2	25457242	C	T
AML18_2740	IDH2	NP_002159.2:p.Arg172Lys	NM_002168.4:c.515G>A	961	5444	203	1128	272	0.179965	frameshift	15	90631838	C	T
AML18_2740	TET2	NP_060098.3:p.Asn903LysfsTer21	NM_017628.4:c.2708dup	43	3117	5	253	36	0.0197628	frameshift	4	106157804	G	GA
AML18_2741	DDX41	NP_057306.2:p.Asp140GlyfsTer2	NM_016222.4:c.415_418dup	1428	3039	283	623	421	0.454254	frameshift	5	176942945	T	TCATC
AML18_2742	DNMT3A	NP_072046.2:p.Arg882His	NM_022552.5:c.2645G>A	2166	4575	144	343	454	0.419825	frameshift	2	25457242	C	T
AML18_2742	NF1	NP_000258.1:p.Ile679AspfsTer21	NM_000267.3:c.2033dup	67	2397	21	574	34	0.0365854	frameshift	17	29553477	A	AC
AML18_2742	NF1	NP_000258.1:p.Gln2319Ter	NM_000267.3:c.6955C>T	885	5469	68	442	275	0.153846	frameshift	17	29667619	C	T
AML18_2742	NF1	NP_000258.1:p.Val2029Phe	NM_000267.3:c.6085G>T	162	5704	17	793	78	0.0214376	frameshift	17	29663653	G	T
AML18_2742	NPM1	NP_002511.1:p.Trp288CysfsTer12	NM_002520.7:c.860_863dup	577	2727	19	162	206	0.117284	frameshift	5	170837543	C	CTCTG
AML18_2742	NRAS	NP_002515.1:p.Gln61Lys	NM_002524.5:c.181C>A	105	4383	12	669	52	0.0179372	frameshift	1	115256530	G	T
AML18_2742	PTPN11	NP_002825.3:p.Gly60Val	NM_002834.5:c.179G>T	935	3452	103	362	255	0.28453	frameshift	12	112888163	G	T
AML18_2743	DNMT3A	NP_072046.2:p.Leu650Val	NM_022552.5:c.1948C>G	92	3081	7	239	60	0.0292887	frameshift	2	25464565	G	C
AML18_2743	FLT3	NP_004110.2:p.Val581_Phe612dup?	NM_004119.3:c.1837_1837+1insTTACCGGCTCCTCAGATAATGAGTACTTCTACGTTGATTTCAGAGAATATGAATATGATCTCAAATGGGAGTTTCCAAGAGAAAATTTAGAGTTTG	1114	14099			260	0.0790127	frameshift	13	28608218	C	CCAAACTCTAAATTTTCTCTTGGAAACTCCCATTTGAGATCATATTCATATTCTCTGAAATCAACGTAGAAGTACTCATTATCTGAGGAGCCGGTAA
AML18_2743	FLT3	NP_004110.2:p.Glu588_Asp600dup	NM_004119.3:c.1762_1800dup	269	10603			154	0.0253702	frameshift	13	28608255	G	GATCATATTCATATTCTCTGAAATCAACGTAGAAGTACTC
AML18_2743	KRAS	NP_004976.2:p.Gly60Asp	NM_004985.5:c.179G>A	85	2817	7	184	63	0.0380435	frameshift	12	25380279	C	T
AML18_2743	NPM1	NP_002511.1:p.Trp288CysfsTer12	NM_002520.7:c.860_863dup	423	1731	19	72	143	0.263889	frameshift	5	170837543	C	CTCTG
AML18_2743	TET2	NP_060098.3:p.Asn275IlefsTer18	NM_017628.4:c.822del	1410	3330	144	330	333	0.436364	frameshift	4	106155920	TC	T
AML18_2743	TET2	NP_001120680.1:p.Asp1143ArgfsTer2	NM_001127208.3:c.3426dup	1618	3930	63	164	431	0.384146	frameshift	4	106162507	G	GA
AML18_2744	BCOR	NP_060215.4:p.Ser336LeufsTer45	NM_017745.6:c.1005dup	24	1916	11	838	21	0.0131265	frameshift	X	39933593	A	AG
AML18_2744	RUNX1	NP_001745.2:p.Gly170ArgfsTer9	NM_001754.5:c.507_508insAGACGGCG	670	1619	237	525	87	0.451429	frameshift	21	36252854	C	CCGCCGTCT
AML18_2744	SRSF2	NP_003007.2:p.Pro95_Arg102del	NM_003016.4:c.284_307del	2403	5512	794	1846	359	0.430119	frameshift	17	74732935	CGGCGGCTGTGGTGTGAGTCCGGGG	C
AML18_2744	TET2	NP_001120680.1:p.Pro1342ThrfsTer2	NM_001127208.3:c.4022dup	1521	3311	241	509	367	0.473477	frameshift	4	106182982	G	GC
AML18_2745	ASXL1	NP_056153.2:p.Pro808LeufsTer10	NM_015338.6:c.2423del	204	3203	26	321	98	0.0809969	frameshift	20	31022936	TC	T
AML18_2745	ASXL1	NP_056153.2:p.Gly646TrpfsTer12	NM_015338.6:c.1934dup	331	7977	74	1741	161	0.0425043	frameshift	20	31022441	A	AG
AML18_2745	IDH2	NP_002159.2:p.Arg140Gln	NM_002168.4:c.419G>A	2631	5511	902	1882	440	0.479277	frameshift	15	90631934	C	T
AML18_2745	NPM1	NP_002511.1:p.Trp288CysfsTer12	NM_002520.7:c.860_863dup	449	2214	31	197	162	0.15736	frameshift	5	170837543	C	CTCTG
AML18_2745	SRSF2	NP_003007.2:p.Pro95_Arg102del	NM_003016.4:c.284_307del	1396	3163	413	942	320	0.438429	frameshift	17	74732935	CGGCGGCTGTGGTGTGAGTCCGGGG	C
AML18_2746	ASXL1	NP_056153.2:p.Gly646TrpfsTer12	NM_015338.6:c.1934dup	3989	10020	653	1645	569	0.39696	frameshift	20	31022441	A	AG
AML18_2746	CEBPA	NP_004355.2:p.Asn356_Cys357del	NM_004364.5:c.1066_1071del	2287	4753	612	1242	451	0.492754	frameshift	19	33792249	CGCAGTT	C
AML18_2746	NRAS	NP_002515.1:p.Gly12Asp	NM_002524.5:c.35G>A	115	3844	7	197	81	0.035533	frameshift	1	115258747	C	T
AML18_2746	SRSF2	NP_003007.2:p.Pro95Arg	NM_003016.4:c.284C>G	772	1640	227	462	179	0.491342	frameshift	17	74732959	G	C
AML18_2746	TET2	NP_060098.3:p.Pro363SerfsTer6	NM_017628.4:c.1085dup	3211	6608	403	842	434	0.478622	frameshift	4	106156183	G	GC
AML18_2746	TET2	NP_060098.3:p.Gln810Ter	NM_017628.4:c.2428C>T	1914	4068	241	504	321	0.478175	frameshift	4	106157527	C	T
AML18_2747	ASXL1	NP_056153.2:p.Glu635ArgfsTer15	NM_015338.6:c.1900_1922del	1087	3794	658	2436	383	0.270115	frameshift	20	31022402	TCACCACTGCCATAGAGAGGCGGC	T
AML18_2747	CBL	NP_005179.2:p.Cys396Tyr	NM_005188.4:c.1187G>A	21	1990	11	961	18	0.0114464	frameshift	11	119148967	G	A
AML18_2747	CEBPA	NP_004355.2:p.Asn293del	NM_004364.5:c.878_880del	508	2913	340	1966	191	0.17294	frameshift	19	33792440	ATGT	A
AML18_2747	RUNX1	NP_001745.2:p.Thr358AsnfsTer242	NM_001754.5:c.1072dup	178	5157	113	3390	110	0.0333333	frameshift	21	36164802	G	GT
AML18_2748	ASXL1	NP_056153.2:p.Glu635ArgfsTer15	NM_015338.6:c.1900_1922del	4333	9532	637	1580	589	0.403165	frameshift	20	31022402	TCACCACTGCCATAGAGAGGCGGC	T
AML18_2748	NRAS	NP_002515.1:p.Gly12Asp	NM_002524.5:c.35G>A	1510	3128	72	150	460	0.48	frameshift	1	115258747	C	T
AML18_2748	SETBP1	NP_056374.2:p.Asp868Asn	NM_015559.3:c.2602G>A	4033	8615	543	1160	666	0.468103	frameshift	18	42531907	G	A
AML18_2748	SRSF2	NP_003007.2:p.Pro95Leu	NM_003016.4:c.284C>T	1778	2864	474	742	223	0.638814	frameshift	17	74732959	G	A
AML18_2749	CUX1		NM_001913.5:c.1158+1G>A	896	1969	315	672	343	0.46875	frameshift	7	101837171	G	A
AML18_2749	DNMT3A	NP_072046.2:p.Arg882His	NM_022552.5:c.2645G>A	1023	2074	574	1129	323	0.508415	frameshift	2	25457242	C	T
AML18_2749	TET2	NP_060098.3:p.His658ProfsTer23	NM_017628.4:c.1972dup	470	1034	286	627	140	0.45614	frameshift	4	106157070	A	AC
AML18_2749	TET2	NP_060098.3:p.Gln278Ter	NM_017628.4:c.832C>T	916	1973	510	1132	288	0.45053	frameshift	4	106155931	C	T
AML18_2750	U2AF1	NP_006749.1:p.Ser34Tyr	NM_006758.3:c.101C>A	684	1822	40	111	246	0.36036	frameshift	21	44524456	G	T
AML18_2751	ASXL1	NP_056153.2:p.Gly646TrpfsTer12	NM_015338.6:c.1934dup	3560	8470	1273	2953	687	0.431087	frameshift	20	31022441	A	AG
AML18_2751	SRSF2	NP_003007.2:p.Pro95His	NM_003016.4:c.284C>A	726	1492	341	679	159	0.502209	frameshift	17	74732959	G	T
AML18_2751	STAG2	NP_006594.3:p.Arg1012Ter	NM_006603.5:c.3034C>T	4186	8657	1673	3501	873	0.477863	frameshift	X	123217380	C	T
AML18_2753	DNMT3A	NP_072046.2:p.Arg882His	NM_022552.5:c.2645G>A	2095	4512	158	366	422	0.431694	frameshift	2	25457242	C	T
AML18_2753	FLT3	NP_004110.2:p.Tyr599_Asp600insGluHisProValAspPheArgGluTyrGluTyr	NM_004119.3:c.1799_1800insACATCCTGTTGATTTCAGAGAATATGAATATGA	6338	17889			594	0.354296	frameshift	13	28608256	A	ATCATATTCATATTCTCTGAAATCAACAGGATGT
AML18_2753	FLT3	NP_004110.2:p.Asp593_Phe594insSerTyrTrpSerSerSerSerAspAsnGluTyrPheTyrValAsp	NM_004119.3:c.1780_1781insCTTATTGGTCTAGCTCCTCAGATAATGAGTACTTCTACGTTGATT	235	18167			111	0.0129355	frameshift	13	28608275	A	AAATCAACGTAGAAGTACTCATTATCTGAGGAGCTAGACCAATAAG
AML18_2753	U2AF1	NP_006749.1:p.Ser34Phe	NM_006758.3:c.101C>T	1350	2982	56	122	336	0.459016	frameshift	21	44524456	G	A
AML18_2755	CEBPA	NP_004355.2:p.Phe82LeufsTer26	NM_004364.5:c.245_246insA	675	1659	217	519	114	0.418112	frameshift	19	33793075	G	GT
AML18_2755	RAD21	NP_006256.1:p.Ile609SerfsTer3	NM_006265.3:c.1820_1823dup	265	2833	79	632	126	0.125	frameshift	8	117859811	A	AGCTT
AML18_2755	TET2	NP_060098.3:p.Lys982Ter	NM_017628.4:c.2944A>T	1645	4042	437	1078	451	0.40538	frameshift	4	106158043	A	T
AML18_2756	CEBPA	NP_004355.2:p.Lys313GlufsTer8	NM_004364.5:c.935dup	246	12592	60	2570	107	0.0233463	frameshift	19	33792385	C	CT
AML18_2756	DNMT3A	NP_072046.2:p.Arg882Cys	NM_022552.5:c.2644C>T	1532	3395	62	155	303	0.4	frameshift	2	25457243	G	A
AML18_2756	IDH1	NP_005887.2:p.Arg132Cys	NM_005896.4:c.394C>T	3753	8468	233	527	455	0.442125	frameshift	2	209113113	G	A
AML18_2756	PHF6	NP_001015877.1:p.Ile273AspfsTer2	NM_001015877.2:c.815dup	970	5813	92	500	253	0.184	frameshift	X	133549127	G	GA
AML18_2756	PHF6	NP_001015877.1:p.Arg275Ter	NM_001015877.2:c.823C>T	386	5813	39	504	147	0.077381	frameshift	X	133549136	C	T
AML18_2756	PHF6		NM_001015877.2:c.589-1G>T	274	6578	23	581	121	0.0395869	frameshift	X	133547852	G	T
AML18_2756	RUNX1	NP_001745.2:p.Gln274Ter	NM_001754.5:c.820C>T	939	6877	48	397	225	0.120907	frameshift	21	36171745	G	A
AML18_2756	SRSF2	NP_003007.2:p.Pro95Arg	NM_003016.4:c.284C>G	1209	2727	143	312	186	0.458333	frameshift	17	74732959	G	C
AML18_2756	STAG2	NP_006594.3:p.Arg1033Ter	NM_006603.5:c.3097C>T	2226	3858	198	350	343	0.565714	frameshift	X	123220440	C	T
AML18_2757	CEBPA	NP_004355.2:p.Lys161Ter	NM_004364.5:c.481A>T	125	2075	22	513	39	0.042885	frameshift	19	33792840	T	A
AML18_2757	DNMT3A	NP_072046.2:p.Arg326Ser	NM_022552.5:c.976C>A	1104	3424	249	716	291	0.347765	frameshift	2	25470498	G	T
AML18_2757	DNMT3A	NP_072046.2:p.Arg326Cys	NM_022552.5:c.976C>T	885	3424	184	716	271	0.256983	frameshift	2	25470498	G	A
AML18_2757	IDH1	NP_005887.2:p.Arg132Cys	NM_005896.4:c.394C>T	1700	5370	406	1269	383	0.319937	frameshift	2	209113113	G	A
AML18_2757	IKZF1	NP_006051.1:p.Asn159Ser	NM_006060.6:c.476A>G	88	4946	24	1559	50	0.0153945	frameshift	7	50450292	A	G
AML18_2757	RUNX1	NP_001745.2:p.Gln185Ter	NM_001754.5:c.553C>T	2020	7847	632	2313	479	0.273238	frameshift	21	36231831	G	A
AML18_2757	U2AF1	NP_006749.1:p.Ser34Phe	NM_006758.3:c.101C>T	122	1989	14	217	79	0.0645161	frameshift	21	44524456	G	A
AML18_2758	DNMT3A	NP_072046.2:p.Phe303LeufsTer21	NM_022552.5:c.905dup	1600	3813	99	244	373	0.405738	frameshift	2	25470568	G	GC
AML18_2758	FLT3	NP_004110.2:p.Phe594_Asp600dup	NM_004119.3:c.1780_1800dup	4520	16630			574	0.271798	frameshift	13	28608255	G	GATCATATTCATATTCTCTGAA
AML18_2758	RUNX1	NP_001745.2:p.Ser373LeufsTer227	NM_001754.5:c.1116dup	4692	12885	1613	4377	454	0.368517	frameshift	21	36164758	A	AG
AML18_2758	TET2	NP_001120680.1:p.Cys834PhefsTer7	NM_001127208.3:c.2501del	3740	8431	394	887	488	0.444194	frameshift	4	106157599	TG	T
AML18_2758	TET2	NP_001120680.1:p.Cys1221Tyr	NM_001127208.3:c.3662G>A	2247	5152	280	656	353	0.426829	frameshift	4	106164794	G	A
AML18_2759	CUX1	NP_001904.2:p.Met645Thr	NM_001913.5:c.1934T>C	1248	2360	372	689	403	0.539913	frameshift	7	101926035	T	C
AML18_2759	DDX41	NP_057306.2:p.Glu247Gly	NM_016222.4:c.740A>G	1473	3048	496	1044	396	0.475096	frameshift	5	176941975	T	C
AML18_2759	DDX41	NP_057306.2:p.Arg525His	NM_016222.4:c.1574G>A	535	4717	164	1549	198	0.105875	frameshift	5	176939370	C	T
AML18_2759	JAK2	NP_004963.1:p.Val617Phe	NM_004972.4:c.1849G>T	670	3204	221	906	252	0.243929	frameshift	9	5073770	G	T
AML18_2761	IDH1	NP_005887.2:p.Arg132Cys	NM_005896.4:c.394C>T	1819	3814	761	1552	460	0.490335	frameshift	2	209113113	G	A
AML18_2761	NRAS	NP_002515.1:p.Gln61His	NM_002524.5:c.183A>C	777	1686	384	821	172	0.467722	frameshift	1	115256528	T	G
AML18_2761	PHF6	NP_115834.1:p.Asp336ArgfsTer2	NM_032458.3:c.1005_1006insC	1835	1946	649	683	579	0.95022	frameshift	X	133559267	A	AC
AML18_2762	DNMT3A	NP_072046.2:p.Leu508SerfsTer143	NM_022552.5:c.1522del	1009	3448	193	718	333	0.268802	frameshift	2	25468153	AG	A
AML18_2762	DNMT3A	NP_072046.2:p.Asp686Asn	NM_022552.5:c.2056G>A	36	2321	6	910	22	0.00659341	frameshift	2	25464457	C	T
AML18_2762	IDH1	NP_005887.2:p.Arg132Cys	NM_005896.4:c.394C>T	1346	4279	367	1175	360	0.31234	frameshift	2	209113113	G	A
AML18_2762	KRAS	NP_004976.2:p.Ile36Met	NM_004985.5:c.108A>G	43	2600	5	441	30	0.0113379	frameshift	12	25398211	T	C
AML18_2762	NF1	NP_000258.1:p.Lys2607AsnfsTer16	NM_000267.3:c.7821del	237	4575	79	1311	118	0.0602593	frameshift	17	29684297	TA	T
AML18_2763	ASXL1	NP_056153.2:p.Gly646TrpfsTer12	NM_015338.6:c.1934dup	2639	6570	628	1589	521	0.395217	frameshift	20	31022441	A	AG
AML18_2763	CEBPA	NP_004355.2:p.Gln87Ter	NM_004364.5:c.259C>T	954	2201	451	1038	103	0.434489	frameshift	19	33793062	G	A
AML18_2763	TET2	NP_060098.3:p.Ala951ValfsTer18	NM_017628.4:c.2852_2859del	1198	2407	105	236	307	0.444915	frameshift	4	106157949	TGCTCTAAG	T
AML18_2763	TET2	NP_001120680.1:p.Cys1281_Ser1284del	NM_001127208.3:c.3842_3853del	734	1664	64	150	234	0.426667	frameshift	4	106180810	ACCTGTGGTGCCT	A
AML18_2764	CUX1	NP_001904.2:p.Asn414GlnfsTer17	NM_001913.5:c.1239dup	140	1693	85	1066	87	0.0797373	frameshift	7	101838865	T	TC
AML18_2764	DDX41	NP_057306.2:p.Asp140GlyfsTer2	NM_016222.4:c.415_418dup	1261	2542	591	1171	487	0.504697	frameshift	5	176942945	T	TCATC
AML18_2764	DDX41	NP_057306.2:p.Arg525His	NM_016222.4:c.1574G>A	286	3205	130	1632	171	0.0796569	frameshift	5	176939370	C	T
AML18_2764	EZH2	NP_004447.2:p.Arg690His	NM_004456.5:c.2069G>A	236	2313	99	963	155	0.102804	frameshift	7	148506443	C	T
AML18_2765	IDH2	NP_002159.2:p.Arg140Gln	NM_002168.4:c.419G>A	2014	4299	611	1348	402	0.453264	frameshift	15	90631934	C	T
AML18_2765	NPM1	NP_002511.1:p.Trp288CysfsTer12	NM_002520.7:c.860_863dup	310	1510	20	112	142	0.178571	frameshift	5	170837543	C	CTCTG
AML18_2765	PTPN11	NP_002825.3:p.Glu76Lys	NM_002834.5:c.226G>A	692	2900	85	418	261	0.203349	frameshift	12	112888210	G	A
AML18_2765	SRSF2	NP_003007.2:p.Pro95His	NM_003016.4:c.284C>A	742	1673	196	427	184	0.459016	frameshift	17	74732959	G	T
AML18_2766	RAD21	NP_006256.1:p.Lys529Ter	NM_006265.3:c.1585A>T	51	2284	34	1442	38	0.0235784	frameshift	8	117862892	T	A
AML18_2766	RUNX1	NP_001745.2:p.Asn159SerfsTer19	NM_001754.5:c.475_476insGTTTA	100	2275	71	1534	70	0.0462842	frameshift	21	36252886	T	TTAAAC
AML18_2766	RUNX1	NP_001745.2:p.Pro103AlafsTer35	NM_001754.5:c.305dup	32	2096	22	1259	20	0.0174742	frameshift	21	36259185	C	CA
AML18_2766	RUNX1	NP_001745.2:p.Tyr287Ter	NM_001754.5:c.861C>G	47	2158	29	1254	40	0.023126	frameshift	21	36171704	G	C
AML18_2766	RUNX1	NP_001745.2:p.Ser141Ter	NM_001754.5:c.422C>A	44	2920	26	2006	31	0.0129611	frameshift	21	36252940	G	T
AML18_2766	SF3B1	NP_036565.2:p.Lys700Glu	NM_012433.4:c.2098A>G	44	2001	22	1036	36	0.0212355	frameshift	2	198266834	T	C
AML18_2766	SRSF2	NP_003007.2:p.Pro95Leu	NM_003016.4:c.284C>T	315	769	223	521	117	0.428023	frameshift	17	74732959	G	A
AML18_2767	DNMT3A	NP_072046.2:p.Arg836Thr	NM_022552.5:c.2507G>C	1663	3694	915	2001	577	0.457271	frameshift	2	25458666	C	G
AML18_2767	FLT3	NP_004110.2:p.Asp835Val	NM_004119.3:c.2504A>T	52	4072	36	2532	46	0.014218	frameshift	13	28592641	T	A
AML18_2767	KDM6A	NP_066963.2:p.Arg1111Pro	NM_021140.4:c.3332G>C	30	2386	18	1362	25	0.0132159	frameshift	X	44942752	G	C
AML18_2767	NPM1	NP_002511.1:p.Trp288CysfsTer12	NM_002520.7:c.860_863dup	300	1553	102	666	128	0.153153	frameshift	5	170837543	C	CTCTG
AML18_2767	NRAS	NP_002515.1:p.Gly12Cys	NM_002524.5:c.34G>T	1190	3446	500	1395	461	0.358423	frameshift	1	115258748	C	A
AML18_2767	PTPN11	NP_002825.3:p.Gly503Arg	NM_002834.5:c.1507G>A	127	2774	46	960	93	0.0479167	frameshift	12	112926887	G	A
AML18_2768	KRAS	NP_004976.2:p.Gly12Asp	NM_004985.5:c.35G>A	128	2583	21	371	78	0.0566038	frameshift	12	25398284	C	T
AML18_2768	NRAS	NP_002515.1:p.Gly13Asp	NM_002524.5:c.38G>A	532	2538	41	196	251	0.209184	frameshift	1	115258744	C	T
AML18_2768	PTPN11	NP_002825.3:p.Glu76Gln	NM_002834.5:c.226G>C	39	2406	9	372	33	0.0241935	frameshift	12	112888210	G	C
AML18_2769	DNMT3A		NM_022552.5:c.1429+1G>A	1355	3320	430	1042	350	0.412668	frameshift	2	25469028	C	T
AML18_2769	NF1	NP_000258.1:p.Arg1391Ile	NM_000267.3:c.4172G>T	67	3584	16	982	52	0.0162933	frameshift	17	29585423	G	T
AML18_2769	NPM1	NP_002511.1:p.Trp288CysfsTer12	NM_002520.7:c.860_863dup	443	1759	53	284	149	0.18662	frameshift	5	170837543	C	CTCTG
AML18_2769	WT1	NP_000369.4:p.Arg358LeufsTer15	NM_000378.6:c.1072_1073insT	1033	2785	144	402	317	0.358209	frameshift	11	32417943	C	CA
AML18_2770	DDX41	NP_057306.2:p.Asp140GlyfsTer2	NM_016222.4:c.415_418dup	2078	4393	446	924	493	0.482684	frameshift	5	176942945	T	TCATC
AML18_2770	DDX41	NP_057306.2:p.Arg525His	NM_016222.4:c.1574G>A	768	7209	156	1526	259	0.102228	frameshift	5	176939370	C	T
AML18_2770	SETBP1	NP_056374.2:p.Ile871Thr	NM_015559.3:c.2612T>C	125	8971	40	2579	83	0.0155099	frameshift	18	42531917	T	C
AML18_2771	ASXL1	NP_056153.2:p.Gly646TrpfsTer12	NM_015338.6:c.1934dup	338	3312	176	1828	167	0.0962801	frameshift	20	31022441	A	AG
AML18_2771	CBL		NM_005188.4:c.1096-1G>C	65	1069	21	454	33	0.0462555	frameshift	11	119148875	G	C
AML18_2771	FLT3	NP_004110.2:Glu598_Tyr599insSerTyrValAspPheArgGluTyrGlu	NM_004119.3:c.1795_1796insCCTACGTTGATTTCAGAGAATATGAAT	101	5353			53	0.0188679	frameshift	13	28608260	T	TATTCATATTCTCTGAAATCAACGTAGG
AML18_2771	RUNX1	NP_001745.2:p.Gly199Glu	NM_001754.5:c.596G>A	99	4125	52	2428	73	0.0214168	frameshift	21	36231788	C	T
AML18_2771	RUNX1	NP_001745.2:p.Arg320Ter	NM_001754.5:c.958C>T	1175	2343	497	958	344	0.518789	frameshift	21	36171607	G	A
AML18_2771	SRSF2	NP_003007.2:p.Pro95Ala	NM_003016.4:c.283C>G	489	864	284	472	152	0.601695	frameshift	17	74732960	G	C
AML18_2772	CEBPA	NP_004355.2:p.His24AlafsTer84	NM_004364.5:c.68dup	4531	10108	1655	3712	377	0.445851	frameshift	19	33793252	C	CG
AML18_2772	CEBPA	NP_004355.2:p.Cys213Ter	NM_004364.5:c.639C>A	6944	13316	2014	3769	445	0.534359	frameshift	19	33792682	G	T
AML18_2772	FLT3	NP_004110.2:p.Asp835Tyr	NM_004119.3:c.2503G>T	2787	6927	329	803	481	0.409714	frameshift	13	28592642	C	A
AML18_2772	IDH2	NP_002159.2:p.Arg140Gln	NM_002168.4:c.419G>A	2419	5291	377	886	347	0.425508	frameshift	15	90631934	C	T
AML18_2772	SMC1A	NP_006297.2:p.Ser14Leu	NM_006306.4:c.41C>T	2143	2539	204	247	400	0.825911	frameshift	X	53449509	G	A
AML18_2773	RUNX1	NP_001745.2:p.Glu223Ter	NM_001754.5:c.667G>T	76	363	58	272	51	0.213235	frameshift	21	36206845	C	A
AML18_2773	SH2B3		NM_005475.3:c.1021+1G>T	248	590	180	420	143	0.428571	frameshift	12	111885024	G	T
AML18_2773	SRSF2	NP_003007.2:p.Pro95Arg	NM_003016.4:c.284C>G	31	160	27	131	27	0.206107	frameshift	17	74732959	G	C
AML18_2773	TET2	NP_060098.3:p.Glu227LysfsTer23	NM_017628.4:c.679del	113	589	83	412	93	0.201456	frameshift	4	106155776	TG	T
AML18_2774	ASXL1	NP_056153.2:p.Gly646TrpfsTer12	NM_015338.6:c.1934dup	228	4477	87	1719	121	0.0506108	frameshift	20	31022441	A	AG
AML18_2774	IDH1	NP_005887.2:p.Arg132Cys	NM_005896.4:c.394C>T	83	2820	19	805	49	0.0236025	frameshift	2	209113113	G	A
AML18_2774	SRSF2	NP_003007.2:p.Pro95Leu	NM_003016.4:c.284C>T	52	1248	34	544	38	0.0625	frameshift	17	74732959	G	A
AML18_2774	STAG2	NP_006594.3:p.Gln389ThrfsTer13	NM_006603.5:c.1163dup	47	1023	18	392	36	0.0459184	frameshift	X	123185210	G	GT
AML18_2775	FLT3	NP_004110.2:p.Val592Gly	NM_004119.3:c.1775T>G	1355	5602	503	2088	412	0.2409	frameshift	13	28608281	A	C
AML18_2775	FLT3	NP_004110.2:p.Asp835His	NM_004119.3:c.2503G>C	189	4941	84	2186	117	0.0384263	frameshift	13	28592642	C	G
AML18_2775	KRAS	NP_004976.2:p.Gly13Asp	NM_004985.5:c.38G>A	227	2528	74	827	122	0.08948	frameshift	12	25398281	C	T
AML18_2775	NRAS	NP_002515.1:p.Gly13Asp	NM_002524.5:c.38G>A	138	3268	22	640	98	0.034375	frameshift	1	115258744	C	T
AML18_2776	ASXL1	NP_056153.2:p.Arg786AsnfsTer2	NM_015338.6:c.2357_2358del	1728	3565	78	167	317	0.467066	frameshift	20	31022870	TAG	T
AML18_2776	CEBPA	NP_004355.2:p.His24AlafsTer84	NM_004364.5:c.68dup	653	8007	155	2029	188	0.0763923	frameshift	19	33793252	C	CG
AML18_2776	NRAS	NP_002515.1:p.Gly12Asp	NM_002524.5:c.35G>A	892	3721	24	104	311	0.230769	frameshift	1	115258747	C	T
AML18_2776	RUNX1	NP_001745.2:p.Ala142GlyfsTer2	NM_001754.5:c.424dup	349	8287	40	843	151	0.0474496	frameshift	21	36252937	G	GC
AML18_2776	SRSF2	NP_003007.2:p.Pro95His	NM_003016.4:c.284C>A	914	1939	84	196	180	0.428571	frameshift	17	74732959	G	T
AML18_2776	STAG2		NM_006603.5:c.893+1G>A	3048	3250	167	173	528	0.965318	frameshift	X	123182929	G	A
AML18_2776	TET2	NP_060098.3:p.Leu615AlafsTer23	NM_017628.4:c.1842dup	1943	4131	113	208	341	0.543269	frameshift	4	106156935	T	TG
AML18_2776	TET2	NP_001120680.1:p.Arg1465Ter	NM_001127208.3:c.4393C>T	1929	3986	80	181	309	0.441989	frameshift	4	106193931	C	T
AML18_2777	NF1	NP_000258.1:p.Leu1390Phe	NM_000267.3:c.4168C>T	1325	1700	319	413	448	0.772397	frameshift	17	29585419	C	T
AML18_2777	TP53	NP_000537.3:p.Lys132Asn	NM_000546.6:c.396G>T	141	1710	36	488	76	0.0737705	frameshift	17	7578534	C	A
AML18_2777	TP53		NM_000546.6:c.783-1G>A	1370	1796	436	573	331	0.760908	frameshift	17	7577156	C	T
AML18_2778	ASXL1	NP_056153.2:p.Gly646TrpfsTer12	NM_015338.6:c.1934dup	1699	4845	537	1535	490	0.349837	frameshift	20	31022441	A	AG
AML18_2778	SRSF2	NP_003007.2:p.Pro95His	NM_003016.4:c.284C>A	404	1186	165	452	144	0.365044	frameshift	17	74732959	G	T
AML18_2778	TET2	NP_001120680.1:p.Cys1642SerfsTer53	NM_001127208.3:c.4925del	815	1899	114	298	245	0.38255	frameshift	4	106196591	TG	T
AML18_2778	TET2	NP_001120680.1:p.Pro1578LeufsTer18	NM_001127208.3:c.4733del	514	1257	131	268	143	0.488806	frameshift	4	106196398	TC	T
AML18_2779	ASXL1	NP_056153.2:p.Val751LeufsTer21	NM_015338.6:c.2250del	1736	3723	144	301	290	0.478405	frameshift	20	31022761	TC	T
AML18_2779	IDH2	NP_002159.2:p.Arg140Gln	NM_002168.4:c.419G>A	2027	4472	323	720	328	0.448611	frameshift	15	90631934	C	T
AML18_2779	NF1		NM_000267.3:c.205-2_205-1insCGGTTTCCC	687	3449	20	166	198	0.120482	frameshift	17	29486026	A	ACGGTTTCCC
AML18_2779	PHF6	NP_115711.2:p.Cys20Ter	NM_032335.3:c.59_60insAGGT	236	5525	26	385	105	0.0675325	frameshift	X	133511706	G	GAGGT
AML18_2780	ASXL1	NP_056153.2:p.Gly646TrpfsTer12	NM_015338.6:c.1934dup	1089	4598	492	2128	393	0.231203	frameshift	20	31022441	A	AG
AML18_2780	PHF6		NM_032458.3:c.969-2A>G	489	1321	168	493	212	0.340771	frameshift	X	133559229	A	G
AML18_2780	RUNX1	NP_001745.2:p.Arg169TrpfsTer45	NM_001754.5:c.501_504dup	33	2597	13	1287	24	0.010101	frameshift	21	36252857	T	TTCCA
AML18_2780	RUNX1	NP_001745.2:p.Ser141Ter	NM_001754.5:c.422C>A	193	3131	93	1491	123	0.0623742	frameshift	21	36252940	G	T
AML18_2780	RUNX1		NM_001754.5:c.352-4_358delinsCTGCACTTGTCCTTTGAACAT	556	2543	259	1235	210	0.209717	frameshift	21	36253004	CCACCACCTAA	ATGTTCAAAGGACAAGTGCAG
AML18_2780	SMC1A	NP_006297.2:p.Arg711Gln	NM_006306.4:c.2132G>A	737	2226	329	1001	271	0.328671	frameshift	X	53432008	C	T
AML18_2780	STAG2		NM_006603.5:c.1017+2T>C	24	1389	13	536	21	0.0242537	frameshift	X	123184161	T	C
AML18_2780	U2AF1	NP_006749.1:p.Gln157Pro	NM_006758.3:c.470A>C	847	3349	368	1416	287	0.259887	frameshift	21	44514777	T	G
AML18_2781	ASXL1	NP_056153.2:p.Gly646TrpfsTer12	NM_015338.6:c.1934dup	1694	5062	598	1742	469	0.343284	frameshift	20	31022441	A	AG
AML18_2781	DNMT3A	NP_072046.2:p.Arg882His	NM_022552.5:c.2645G>A	987	2320	185	408	352	0.453431	frameshift	2	25457242	C	T
AML18_2781	DNMT3A	NP_072046.2:p.Tyr533Cys	NM_022552.5:c.1598A>G	753	2944	228	906	273	0.251656	frameshift	2	25467478	T	C
AML18_2781	IDH2	NP_002159.2:p.Arg172Lys	NM_002168.4:c.515G>A	1222	3296	529	1405	352	0.376512	frameshift	15	90631838	C	T
AML18_2782	BCORL1	NP_068765.3:p.Arg1332Ter	NM_021946.5:c.3994C>T	1182	2853	539	1319	293	0.408643	frameshift	X	129159270	C	T
AML18_2782	DNMT3A	NP_072046.2:p.Val339CysfsTer6	NM_022552.5:c.1015del	863	3936	177	765	257	0.231373	frameshift	2	25470026	AC	A
AML18_2782	DNMT3A	NP_072046.2:p.Gly796Asp	NM_022552.5:c.2387G>A	1550	7568	468	2276	467	0.205624	frameshift	2	25462020	C	T
AML18_2782	IDH2	NP_002159.2:p.Arg172Lys	NM_002168.4:c.515G>A	1376	6549	777	3573	343	0.217464	frameshift	15	90631838	C	T
AML18_2782	TET2	NP_001120680.1:p.His1325SerfsTer14	NM_001127208.3:c.3972dup	53	4538	15	1289	38	0.0116369	frameshift	4	106182932	C	CT
AML18_2783	IDH2	NP_002159.2:p.Arg140Gln	NM_002168.4:c.419G>A	2044	4907	916	2189	387	0.418456	frameshift	15	90631934	C	T
AML18_2783	NPM1	NP_002511.1:p.Trp288CysfsTer12	NM_002520.7:c.863_864insCCTG	439	2012	58	317	171	0.182965	frameshift	5	170837544	T	TCTGC
AML18_2783	SRSF2	NP_003007.2:p.Pro95His	NM_003016.4:c.284C>A	883	2042	352	853	185	0.412661	frameshift	17	74732959	G	T
AML18_2783	TET2	NP_060098.3:p.Ser825Ter	NM_017628.4:c.2474del	1893	4325	521	1188	419	0.438552	frameshift	4	106157572	TC	T
AML18_2784	DNMT3A	NP_072046.2:p.Arg882His	NM_022552.5:c.2645G>A	390	3107	87	773	162	0.112549	frameshift	2	25457242	C	T
AML18_2784	ETNK1	NP_061108.3:p.Asn155Ser	NM_018638.5:c.464A>G	306	2350	65	449	155	0.144766	frameshift	12	22811995	A	G
AML18_2784	IKZF1	NP_006051.1:p.Asn159Ser	NM_006060.6:c.476A>G	375	3115	161	1328	147	0.121235	frameshift	7	50450292	A	G
AML18_2784	KRAS	NP_004976.2:p.Gly12Arg	NM_004985.5:c.34G>C	138	2668	37	696	95	0.0531609	frameshift	12	25398285	C	G
AML18_2784	U2AF1	NP_006749.1:p.Gln157Pro	NM_006758.3:c.470A>C	437	3638	174	1293	166	0.134571	frameshift	21	44514777	T	G
AML18_2785	ASXL1	NP_056153.2:p.Glu635ArgfsTer15	NM_015338.6:c.1900_1922del	2612	6161	362	990	530	0.365657	frameshift	20	31022402	TCACCACTGCCATAGAGAGGCGGC	T
AML18_2785	EZH2	NP_004447.2:p.Asn697IlefsTer9	NM_004456.5:c.2090del	1305	3044	96	213	431	0.450704	frameshift	7	148506421	AT	A
AML18_2785	NRAS	NP_002515.1:p.Gly12Asp	NM_002524.5:c.35G>A	367	2107	12	69	191	0.173913	frameshift	1	115258747	C	T
AML18_2785	TET2		NM_001127208.3:c.3803_3803+7delAGTAAGTGinsTT	1174	1443	71	82	326	0.865854	frameshift	4	106164935	AGTAAGTG	TT
AML18_2786	ASXL1	NP_056153.2:p.Glu635ArgfsTer15	NM_015338.6:c.1900_1922del	178	5113	32	856	99	0.0373832	frameshift	20	31022402	TCACCACTGCCATAGAGAGGCGGC	T
AML18_2786	CUX1	NP_001904.2:p.Ser298ThrfsTer2	NM_001913.5:c.893del	67	2222	14	389	51	0.0359897	frameshift	7	101821779	AG	A
AML18_2786	DDX41	NP_057306.2:p.Arg525His	NM_016222.4:c.1574G>A	136	4080	12	356	86	0.0337079	frameshift	5	176939370	C	T
AML18_2786	DDX41	NP_057306.2:p.Met1?	NM_016222.4:c.3G>A	519	2364	87	393	197	0.221374	frameshift	5	176943944	C	T
AML18_2786	EZH2	NP_004447.2:p.Arg684Cys	NM_004456.5:c.2050C>T	112	3025	9	227	86	0.0396476	frameshift	7	148506462	G	A
AML18_2786	RUNX1	NP_001745.2:p.Arg91LeufsTer38	NM_001754.5:c.272_297del	100	3980	34	1030	56	0.0330097	frameshift	21	36259193	AGCAGAGGAAGTTGGGGCTGTCGGTGC	A
AML18_2787	IDH2	NP_002159.2:p.Arg172Lys	NM_002168.4:c.515G>A	3848	7870	183	391	344	0.468031	frameshift	15	90631838	C	T
AML18_2788	ASXL1	NP_056153.2:p.Tyr974LeufsTer7	NM_015338.6:c.2921_2922del	29	1913	8	551	23	0.0145191	frameshift	20	31023435	TAC	T
AML18_2788	DDX41	NP_057306.2:p.Asp140GlyfsTer2	NM_016222.4:c.415_418dup	1561	3411	602	1330	446	0.452632	frameshift	5	176942945	T	TCATC
AML18_2788	DDX41	NP_057306.2:p.Arg525His	NM_016222.4:c.1574G>A	173	5027	68	2151	106	0.0316132	frameshift	5	176939370	C	T
AML18_2788	PHF6	NP_115711.2:p.Glu139Ter	NM_032335.3:c.415G>T	36	1467	14	536	30	0.0261194	frameshift	X	133527979	G	T
AML18_2788	STAG2	NP_006594.3:p.Gln786=	NM_006603.5:c.2358G>A	18	1060	7	543	13	0.0128913	frameshift	X	123202506	G	A
AML18_2789	FLT3	NP_004110.2:p.Glu598_Phe612dup	NM_004119.3:c.1793_1837dup	444	9542			210	0.0465311	frameshift	13	28608218	C	CCAAACTCTAAATTTTCTCTTGGAAACTCCCATTTGAGATCATATT
AML18_2789	GATA2	NP_116027.2:p.Ser201Ter	NM_032638.5:c.599dup	173	1754	93	761	104	0.122208	frameshift	3	128204841	A	AC
AML18_2789	NPM1	NP_002511.1:p.Trp288CysfsTer12	NM_002520.7:c.860_863dup	277	1376	111	696	107	0.159483	frameshift	5	170837543	C	CTCTG
AML18_2789	TET2	NP_001120680.1:p.Gln632ThrfsTer6	NM_001127208.3:c.1893dup	872	1846	468	984	306	0.47561	frameshift	4	106156991	C	CA
AML18_2789	TET2	NP_001120680.1:p.Ala1196GlyfsTer2	NM_001127208.3:c.3586dup	661	1421	330	699	257	0.472103	frameshift	4	106164075	T	TG
AML18_2790	ASXL1	NP_056153.2:p.Gly646TrpfsTer12	NM_015338.6:c.1934dup	319	9616	110	2715	149	0.0405157	frameshift	20	31022441	A	AG
AML18_2790	IDH2	NP_002159.2:p.Arg140Gln	NM_002168.4:c.419G>A	233	5676	86	1992	96	0.0431727	frameshift	15	90631934	C	T
AML18_2790	SRSF2	NP_003007.2:p.Pro95Arg	NM_003016.4:c.284C>G	86	2486	27	767	44	0.0352021	frameshift	17	74732959	G	C
AML18_2791	BCORL1	NP_068765.3:p.Thr535ArgfsTer61	NM_021946.5:c.1603_1622del	449	1564	202	659	165	0.306525	frameshift	X	129148349	GCACCACCACCCAGCCTGCAC	G
AML18_2791	DNMT3A	NP_072046.2:p.Leu547His	NM_022552.5:c.1640T>A	818	4354	412	2234	313	0.184423	frameshift	2	25467436	A	T
AML18_2791	PTPN11	NP_002825.3:p.Asp61Asn	NM_002834.5:c.181G>A	154	2316	42	717	94	0.0585774	frameshift	12	112888165	G	A
AML18_2791	PTPN11	NP_002825.3:p.Phe285Ser	NM_002834.5:c.854T>C	90	3265	26	945	72	0.0275132	frameshift	12	112915455	T	C
AML18_2791	RUNX1	NP_001745.2:p.Thr328_Ala329insGlyLysGlnSerTer	NM_001754.5:c.983_984insGGGGAAGCAATCTTA	521	6163	372	3994	223	0.0931397	frameshift	21	36164891	T	TTAAGATTGCTTCCCC
AML18_2791	RUNX1	NP_001745.2:p.Ala329GlyfsTer273	NM_001754.5:c.983_984insGGGGGGA	221	6167	156	3997	131	0.0390293	frameshift	21	36164891	T	TTCCCCCC
AML18_2791	U2AF1	NP_006749.1:p.Ser34Phe	NM_006758.3:c.101C>T	387	1908	77	329	162	0.234043	frameshift	21	44524456	G	A
AML18_2792	BCOR	NP_060215.4:p.Ser543Ter	NM_017745.6:c.1628C>G	2350	2479	1308	1379	504	0.948513	frameshift	X	39932971	G	C
AML18_2792	DNMT3A	NP_072046.2:p.Arg882His	NM_022552.5:c.2645G>A	1920	4138	896	1895	535	0.472823	frameshift	2	25457242	C	T
AML18_2792	IDH1	NP_005887.2:p.Arg132Cys	NM_005896.4:c.394C>T	2226	5278	1270	3036	520	0.418314	frameshift	2	209113113	G	A
AML18_2792	KDM6A		NM_021140.4:c.4005+5_4005+8del	38	1923	23	1307	31	0.0175976	frameshift	X	44966779	GAAGT	G
AML18_2792	RUNX1	NP_001745.2:p.Gln283Ter	NM_001754.5:c.847C>T	2129	4372	1299	2641	474	0.491859	frameshift	21	36171718	G	A
AML18_2792	SRSF2	NP_003007.2:p.Pro95Arg	NM_003016.4:c.284C>G	827	1940	568	1341	202	0.423565	frameshift	17	74732959	G	C
AML18_2793	ASXL1	NP_056153.2:p.Ser682AlafsTer37	NM_015338.6:c.2040_2043dup	177	642	108	384	84	0.28125	frameshift	20	31022553	G	GGCCC
AML18_2793	BCOR	NP_060215.4:p.Gln123HisfsTer64	NM_017745.6:c.365_368dup	142	770	92	442	78	0.208145	frameshift	X	39934230	C	CTGCA
AML18_2793	NF1	NP_000258.1:p.Ile679AspfsTer21	NM_000267.3:c.2033dup	12	281	6	186	8	0.0322581	frameshift	17	29553477	A	AC
AML18_2793	NRAS	NP_002515.1:p.Gly12Asp	NM_002524.5:c.35G>A	9	832	7	463	8	0.0151188	frameshift	1	115258747	C	T
AML18_2793	RUNX1		NM_001754.5:c.351+1G>A	190	752	118	474	72	0.248945	frameshift	21	36259139	C	T
AML18_2793	SRSF2	NP_003007.2:p.Pro95Ala	NM_003016.4:c.283C>G	100	318	65	203	48	0.320197	frameshift	17	74732960	G	C
AML18_2793	STAG2	NP_006594.3:p.Met148AsnfsTer3	NM_006603.5:c.442dup	244	888	133	535	135	0.248598	frameshift	X	123176470	G	GA
AML18_2794	CEBPA	NP_004355.2:p.Asn74GlnfsTer34	NM_004364.5:c.219dup	1388	3254	852	1937	375	0.439855	frameshift	19	33793101	T	TG
AML18_2794	CEBPA	NP_004355.2:p.Lys304_Gln305insLeu	NM_004364.5:c.912_913insTTG	1107	3021	756	2012	336	0.375746	frameshift	19	33792408	G	GCAA
AML18_2794	TET2	NP_001120680.1:p.Cys296ValfsTer12	NM_001127208.3:c.885del	1136	2673	565	1324	353	0.426737	frameshift	4	106155982	GC	G
AML18_2795	DDX41	NP_057306.2:p.Arg525His	NM_016222.4:c.1574G>A	390	6918	59	1033	167	0.0571152	frameshift	5	176939370	C	T
AML18_2795	DDX41	NP_057306.2:p.Met1?	NM_016222.4:c.3G>A	841	3742	145	772	250	0.187824	frameshift	5	176943944	C	T
AML18_2795	SRSF2	NP_003007.2:p.Pro95Leu	NM_003016.4:c.284C>T	102	2418	21	619	44	0.0339257	frameshift	17	74732959	G	A
AML18_2795	STAT3	NP_003141.2:p.Tyr640Phe	NM_003150.4:c.1919A>T	359	4100	47	572	143	0.0821678	frameshift	17	40474482	T	A
AML18_2797	ASXL1	NP_056153.2:p.Arg693Ter	NM_015338.6:c.2077C>T	537	4822	79	590	219	0.133898	frameshift	20	31022592	C	T
AML18_2797	RUNX1	NP_001745.2:p.Arg201Ter	NM_001754.5:c.601C>T	811	7268	163	1476	295	0.110434	frameshift	21	36231783	G	A
AML18_2797	SRSF2	NP_003007.2:p.Pro95His	NM_003016.4:c.284C>A	211	1639	44	366	65	0.120219	frameshift	17	74732959	G	T
AML18_2797	STAG2		NM_006603.5:c.1017+2T>G	388	1742	45	197	177	0.228426	frameshift	X	123184161	T	G
AML18_2797	TET2	NP_001120680.1:p.Arg1516Ter	NM_001127208.3:c.4546C>T	345	3035	31	239	152	0.129707	frameshift	4	106196213	C	T
AML18_2798	ASXL1	NP_056153.2:p.Gly1187ValfsTer30	NM_015338.6:c.3558del	142	2126	40	741	83	0.0539811	frameshift	20	31024072	CT	C
AML18_2798	NPM1	NP_002511.1:p.Trp288CysfsTer12	NM_002520.7:c.860_863dup	15	1475	2	413	11	0.00484262	frameshift	5	170837543	C	CTCTG
AML18_2798	SRSF2	NP_003007.2:p.Pro95Leu	NM_003016.4:c.284C>T	108	1164	74	697	54	0.106169	frameshift	17	74732959	G	A
AML18_2798	TET2	NP_060098.3:p.Gln317ArgfsTer30	NM_017628.4:c.945del	149	2538	66	1063	99	0.0620884	frameshift	4	106156042	TC	T
AML18_2798	TET2	NP_060098.3:p.Ala1071LeufsTer11	NM_017628.4:c.3210del	69	2349	22	945	48	0.0232804	frameshift	4	106158308	CT	C
AML18_2799	DNMT3A	NP_072046.2:p.Arg882His	NM_022552.5:c.2645G>A	1086	2328	57	107	284	0.53271	frameshift	2	25457242	C	T
AML18_2799	IDH2	NP_002159.2:p.Arg140Gln	NM_002168.4:c.419G>A	1918	4230	279	627	325	0.444976	frameshift	15	90631934	C	T
AML18_2799	NF1	NP_000258.1:p.Ser82Cys	NM_000267.3:c.245C>G	1137	2519	35	89	359	0.393258	frameshift	17	29486068	C	G
AML18_2799	RUNX1	NP_001745.2:p.Ser417LeufsTer183	NM_001754.5:c.1248dup	994	2660	164	458	213	0.358079	frameshift	21	36164626	A	AG
AML18_2799	RUNX1	NP_001745.2:p.Gln262Ter	NM_001754.5:c.784C>T	1366	3324	168	429	252	0.391608	frameshift	21	36206728	G	A
AML18_2799	SRSF2	NP_003007.2:p.Pro95Leu	NM_003016.4:c.284C>T	996	2111	195	407	190	0.479115	frameshift	17	74732959	G	A
AML18_2800	DNMT3A	NP_072046.2:p.Arg882His	NM_022552.5:c.2645G>A	766	1607	88	174	292	0.505747	frameshift	2	25457242	C	T
AML18_2800	IDH1	NP_005887.2:p.Arg132Cys	NM_005896.4:c.394C>T	1099	2433	230	470	340	0.489362	frameshift	2	209113113	G	A
AML18_2801	FLT3	NP_004110.2:p.Asp835Val	NM_004119.3:c.2504A>T	2876	8190	554	1551	537	0.357189	frameshift	13	28592641	T	A
AML18_2801	NPM1	NP_002511.1:p.Trp288CysfsTer12	NM_002520.7:c.860_863dup	814	2807	46	172	199	0.267442	frameshift	5	170837543	C	CTCTG
AML18_2801	PTPN11	NP_002825.3:p.Glu76Gly	NM_002834.5:c.227A>G	77	3419	8	282	53	0.0283688	frameshift	12	112888211	A	G
AML18_2801	SF3B1	NP_036565.2:p.Lys666Asn	NM_012433.4:c.1998G>T	1642	3451	116	241	373	0.481328	frameshift	2	198267359	C	A
AML18_2802	FLT3	NP_004110.2:p.Lys602_Trp603insSerLeuArgGluTyrGluTyrAspLeuLys	NM_004119.3:c.1806_1807insAGTCTCAGAGAATATGAATATGATCTCAAA	108	7244			60	0.0149089	frameshift	13	28608249	A	ATTTGAGATCATATTCATATTCTCTGAGACT
AML18_2802	KDM6A	NP_066963.2:p.Phe1109_Asn1117delinsTrpGlyAsp	NM_021140.4:c.3326_3349delinsGGGGGG	1257	3907	86	268	296	0.320896	frameshift	X	44942746	TTGTGCGTGTCGTATCAGCAGGAA	GGGGGG
AML18_2803	DDX41	NP_057306.2:p.Glu345Asp	NM_016222.4:c.1035G>T	153	1202	95	738	87	0.128726	frameshift	5	176940749	C	A
AML18_2803	DDX41	NP_057306.2:p.Met1?	NM_016222.4:c.1A>C	318	2023	183	1254	157	0.145933	frameshift	5	176943946	T	G
AML18_2803	DNMT3A	NP_072046.2:p.Lys826Arg	NM_022552.5:c.2477A>G	237	1462	133	733	133	0.181446	frameshift	2	25459806	T	C
AML18_2803	PTEN	NP_000305.3:p.Leu247ArgfsTer10	NM_000314.8:c.736_737dup	10	667	7	456	8	0.0153509	frameshift	10	89717710	G	GCC
AML18_2803	RUNX1	NP_001745.2:p.Arg320Ter	NM_001754.5:c.958C>T	78	1765	46	1108	60	0.0415162	frameshift	21	36171607	G	A
AML18_2803	SRSF2	NP_003007.2:p.Pro95Leu	NM_003016.4:c.284C>T	80	637	56	436	44	0.12844	frameshift	17	74732959	G	A
AML18_2804	CEBPA	NP_004355.2:p.Asn356_Cys357del	NM_004364.5:c.1066_1071del	161	2182	43	627	106	0.0685805	frameshift	19	33792249	CGCAGTT	C
AML18_2804	DNMT3A	NP_072046.2:p.Pro245LeufsTer65	NM_022552.5:c.732_750del	728	2910	190	780	278	0.24359	frameshift	2	25471010	TGGGCTGCTGCACAGCAGGA	T
AML18_2804	IDH2	NP_002159.2:p.Arg140Gln	NM_002168.4:c.419G>A	394	2671	139	1032	176	0.13469	frameshift	15	90631934	C	T
AML18_2804	PHF6		NM_032335.3:c.138+1del	66	1066	18	314	56	0.0573248	frameshift	X	133511784	TG	T
AML18_2804	SMC1A	NP_006297.2:p.Arg807His	NM_006306.4:c.2420G>A	204	1525	57	447	113	0.127517	frameshift	X	53430498	C	T
AML18_2804	SRSF2	NP_003007.2:p.Pro95Leu	NM_003016.4:c.284C>T	179	1092	74	425	65	0.174118	frameshift	17	74732959	G	A
AML18_2805	CALR	NP_004334.1:p.Lys385AsnfsTer47	NM_004343.4:c.1154_1155insTTGTC	1063	2993	660	1818	292	0.363036	frameshift	19	13054627	A	ATTGTC
AML18_2805	PHF6	NP_115711.2:p.Glu190Ter	NM_032335.3:c.568G>T	893	1269	394	567	313	0.694885	frameshift	X	133547667	G	T
AML18_2805	RUNX1	NP_001745.2:p.Asp198Gly	NM_001754.5:c.593A>G	1443	3972	905	2471	477	0.366248	frameshift	21	36231791	T	C
AML18_2807	DNMT3A	NP_072046.2:p.Arg320Ter	NM_022552.5:c.958C>T	1338	3475	155	418	335	0.370813	frameshift	2	25470516	G	A
AML18_2807	IKZF1	NP_006051.1:p.Asn159Ser	NM_006060.6:c.476A>G	2040	4861	504	1199	412	0.42035	frameshift	7	50450292	A	G
AML18_2807	PTPN11	NP_002825.3:p.Ala72Val	NM_002834.5:c.215C>T	915	2506	162	452	279	0.358407	frameshift	12	112888199	C	T
AML18_2807	PTPN11	NP_002825.3:p.Phe71Leu	NM_002834.5:c.213T>A	34	2531	5	450	26	0.0111111	frameshift	12	112888197	T	A
AML18_2807	RUNX1	NP_001745.2:p.Arg204Ter	NM_001754.5:c.610C>T	3800	9200	1189	2806	673	0.423735	frameshift	21	36231774	G	A
AML18_2807	U2AF1	NP_006749.1:p.Gln157Pro	NM_006758.3:c.470A>C	2004	5005	382	949	425	0.402529	frameshift	21	44514777	T	G
AML18_2808	ASXL1	NP_056153.2:p.Gly646TrpfsTer12	NM_015338.6:c.1934dup	361	1217	270	901	211	0.299667	frameshift	20	31022441	A	AG
AML18_2808	IDH2	NP_002159.2:p.Arg172Lys	NM_002168.4:c.515G>A	272	839	214	678	139	0.315634	frameshift	15	90631838	C	T
AML18_2808	RUNX1	NP_001745.2:p.Trp106Ter	NM_001754.5:c.317G>A	9	847	5	611	7	0.00818331	frameshift	21	36259174	C	T
AML18_2810	FLT3	NP_004110.2:p.Met578_Leu601dup	NM_004119.3:c.1733_1804dup	1189	8369			332	0.142072	frameshift	13	28608251	T	TTGAGATCATATTCATATTCTCTGAAATCAACGTAGAAGTACTCATTATCTGAGGAGCCGGTCACCTGTACCA
AML18_2810	IDH2	NP_002159.2:p.Arg140Gln	NM_002168.4:c.419G>A	1821	3795	523	1107	357	0.472448	frameshift	15	90631934	C	T
AML18_2810	NPM1	NP_002511.1:p.Trp288CysfsTer12	NM_002520.7:c.860_863dup	336	1114	28	112	114	0.25	frameshift	5	170837543	C	CTCTG
AML18_2811	ASXL1	NP_056153.2:p.Gly646TrpfsTer12	NM_015338.6:c.1934dup	530	1340	391	940	273	0.415957	frameshift	20	31022441	A	AG
AML18_2811	CSF3R	NP_000751.1:p.Gln749Ter	NM_000760.4:c.2245C>T	29	1318	17	754	25	0.0225464	frameshift	1	36932224	G	A
AML18_2811	FLT3	NP_004110.2:p.Asp835Tyr	NM_004119.3:c.2503G>T	378	1173	279	864	208	0.322917	frameshift	13	28592642	C	A
AML18_2811	NRAS	NP_002515.1:p.Gly13Cys	NM_002524.5:c.37G>T	12	1084	6	537	11	0.0111732	frameshift	1	115258745	C	A
AML18_2811	RUNX1	NP_001745.2:p.Ala338ArgfsTer262	NM_001754.5:c.1011dup	516	1204	367	885	244	0.414689	frameshift	21	36164863	C	CG
AML18_2811	ZRSR2	NP_005080.1:p.Gln273Ter	NM_005089.4:c.817C>T	615	712	401	459	297	0.873638	frameshift	X	15836755	C	T
AML18_2812	DNMT3A	NP_072046.2:p.Ile670HisfsTer43	NM_022552.5:c.2007dup	1882	4118	189	394	339	0.479695	frameshift	2	25464505	T	TG
AML18_2812	FLT3	NP_004110.2:p.Tyr597_Glu598insAspTyrValAspPheArgGluTyr	NM_004119.3:c.1770_1793dup	3559	12015			485	0.296213	frameshift	13	28608262	T	TTCATATTCTCTGAAATCAACGTAG
AML18_2812	FLT3	NP_004110.2:p.Asp835Tyr	NM_004119.3:c.2503G>T	505	6745	47	719	190	0.0653686	frameshift	13	28592642	C	A
AML18_2812	GATA2	NP_116027.2:p.Trp10AlafsTer9	NM_032638.5:c.26_27dup	1168	3867	172	584	269	0.294521	frameshift	3	128205847	A	AGC
AML18_2812	IDH1	NP_005887.2:p.Arg132His	NM_005896.4:c.395G>A	648	8100	57	739	225	0.0771313	frameshift	2	209113112	C	T
AML18_2812	NPM1	NP_002511.1:p.Trp288CysfsTer12	NM_002520.7:c.860_863dup	758	2450	28	109	178	0.256881	frameshift	5	170837543	C	CTCTG
AML18_2813	DNMT3A	NP_072046.2:p.Phe731Ser	NM_022552.5:c.2192T>C	971	2479	152	396	300	0.383838	frameshift	2	25463301	A	G
AML18_2813	FLT3	NP_004110.2:p.Asp835Asn	NM_004119.3:c.2503G>A	59	3641	15	1004	51	0.0149402	frameshift	13	28592642	C	T
AML18_2813	IDH1	NP_005887.2:p.Arg132Cys	NM_005896.4:c.394C>T	1026	2803	261	706	315	0.369688	frameshift	2	209113113	G	A
AML18_2813	NPM1	NP_002511.1:p.Trp290LysfsTer10	NM_002520.7:c.867delinsAAAAA	224	768	33	106	103	0.311321	frameshift	5	170837551	G	AAAAA
AML18_2814	ASXL1	NP_056153.2:p.Gly646TrpfsTer12	NM_015338.6:c.1934dup	183	1814	104	1121	122	0.100882	frameshift	20	31022441	A	AG
AML18_2814	BCOR		NM_017745.6:c.4326+1G>T	52	1186	37	719	38	0.0438449	frameshift	X	39921391	C	A
AML18_2814	SRSF2	NP_003007.2:p.Pro95His	NM_003016.4:c.284C>A	20	319	17	209	14	0.0626959	frameshift	17	74732959	G	T
AML18_2814	STAG2	NP_006594.3:p.Ile899AsnfsTer8	NM_006603.5:c.2695dup	55	1061	38	646	41	0.0518379	frameshift	X	123211827	T	TA
AML18_2815	ASXL1	NP_056153.2:p.Gly646TrpfsTer12	NM_015338.6:c.1934dup	1764	3968	1174	2569	538	0.456987	frameshift	20	31022441	A	AG
AML18_2815	CEBPA	NP_004355.2:p.Gly53ValfsTer52	NM_004364.5:c.158_165del	951	2156	659	1487	278	0.443174	frameshift	19	33793155	AGATGCCGC	A
AML18_2815	CEBPA	NP_004355.2:p.Asn283ProfsTer40	NM_004364.5:c.846_847insCCTCAGC	1047	2580	754	1840	331	0.409783	frameshift	19	33792474	T	TGCTGAGG
AML18_2815	RUNX1	NP_001745.2:p.Arg320Ter	NM_001754.5:c.958C>T	1186	2494	572	1230	392	0.465041	frameshift	21	36171607	G	A
AML18_2815	SRSF2	NP_003007.2:p.Pro95His	NM_003016.4:c.284C>A	457	936	331	657	140	0.503805	frameshift	17	74732959	G	T
AML18_2815	TET2	NP_001120680.1:p.Arg1214Trp	NM_001127208.3:c.3640C>T	805	1691	450	966	286	0.465839	frameshift	4	106164772	C	T
AML18_2815	TET2	NP_001120680.1:p.Arg1216Ter	NM_001127208.3:c.3646C>T	777	1626	464	932	274	0.497854	frameshift	4	106164778	C	T
AML18_2816	ASXL1	NP_056153.2:p.Gly646TrpfsTer12	NM_015338.6:c.1934dup	2535	7367	1396	3960	655	0.352525	frameshift	20	31022441	A	AG
AML18_2816	SRSF2	NP_003007.2:p.Pro95His	NM_003016.4:c.284C>A	683	1803	390	1015	174	0.384236	frameshift	17	74732959	G	T
AML18_2816	STAG2	NP_006594.3:p.Arg614Ter	NM_006603.5:c.1840C>T	1746	2287	997	1281	453	0.778298	frameshift	X	123197716	C	T
AML18_2817	FLT3	NP_004110.2:p.Asp839Gly	NM_004119.3:c.2516A>G	557	8462	64	1038	223	0.061657	frameshift	13	28592629	T	C
AML18_2817	FLT3	NP_004110.2:p.Asp835Glu	NM_004119.3:c.2505T>A	182	8254	29	1036	104	0.0279923	frameshift	13	28592640	A	T
AML18_2817	NPM1	NP_002511.1:p.Trp288CysfsTer12	NM_002520.7:c.864_866delinsCGAATTG	877	2287	53	119	178	0.445378	frameshift	5	170837548	GCA	CGAATTG
AML18_2817	NRAS	NP_002515.1:p.Gly13Cys	NM_002524.5:c.37G>T	599	4196	22	156	248	0.141026	frameshift	1	115258745	C	A
AML18_2817	NRAS	NP_002515.1:p.Gly12Ala	NM_002524.5:c.35G>C	337	4201	11	154	161	0.0714286	frameshift	1	115258747	C	G
AML18_2817	PTPN11	NP_002825.3:p.Asp61Ala	NM_002834.5:c.182A>C	91	3131	8	227	58	0.0352423	frameshift	12	112888166	A	C
AML18_2817	PTPN11	NP_002825.3:p.Asp61Asn	NM_002834.5:c.181G>A	66	3156	5	224	51	0.0223214	frameshift	12	112888165	G	A
AML18_2818	FLT3	NP_004110.2:p.Thr582_Glu596dup	NM_004119.3:c.1743_1787dup	2712	9350			420	0.290053	frameshift	13	28608268	T	TTCTCTGAAATCAACGTAGAAGTACTCATTATCTGAGGAGCCGGTC
AML18_2818	NPM1	NP_002511.1:p.Trp288CysfsTer12	NM_002520.7:c.860_863dup	468	1772	39	144	168	0.270833	frameshift	5	170837543	C	CTCTG
AML18_2818	WT1		NM_000378.6:c.1214-1G>A	2298	5304	307	675	586	0.454815	frameshift	11	32414302	C	T
AML18_2819	CEBPA	NP_004355.2:p.Gln182SerfsTer137	NM_004364.5:c.542_543insTT	1738	5081	903	2484	358	0.363527	frameshift	19	33792778	G	GAA
AML18_2819	NPM1	NP_002511.1:p.Trp288CysfsTer12	NM_002520.7:c.860_863dup	740	2575	170	656	205	0.259146	frameshift	5	170837543	C	CTCTG
AML18_2819	TET2	NP_060098.3:p.Gln769SerfsTer44	NM_017628.4:c.2305del	4278	4679	1359	1474	552	0.921981	frameshift	4	106157403	TC	T
AML18_2820	ASXL1	NP_056153.2:p.Glu635ArgfsTer15	NM_015338.6:c.1900_1922del	1758	6732	18	132	312	0.136364	frameshift	20	31022402	TCACCACTGCCATAGAGAGGCGGC	T
AML18_2821	ASXL1	NP_056153.2:p.Thr806ArgfsTer15	NM_015338.6:c.2416_2417del	843	1927	315	695	290	0.453237	frameshift	20	31022929	CCA	C
AML18_2821	CBL	NP_005179.2:p.Glu366Lys	NM_005188.4:c.1096G>A	37	1115	18	474	26	0.0379747	frameshift	11	119148876	G	A
AML18_2821	FLT3	NP_004110.2:p.Asn841Thr	NM_004119.3:c.2522A>C	1076	3795	649	2222	383	0.292079	frameshift	13	28592623	T	G
AML18_2821	IDH1	NP_005887.2:p.Arg132Cys	NM_005896.4:c.394C>T	1267	2891	639	1477	381	0.432634	frameshift	2	209113113	G	A
AML18_2821	NPM1	NP_002511.1:p.Trp288CysfsTer12	NM_002520.7:c.860_863dup	233	1520	70	598	99	0.117057	frameshift	5	170837543	C	CTCTG
AML18_2821	NRAS	NP_002515.1:p.Gly60Glu	NM_002524.5:c.179G>A	648	1285	392	790	142	0.496203	frameshift	1	115256532	C	T
AML18_2821	SRSF2	NP_003007.2:p.Pro95His	NM_003016.4:c.284C>A	492	1216	305	746	154	0.408847	frameshift	17	74732959	G	T
AML18_2822	FLT3	NP_004110.2:p.Val592_Asp593insAlaGluSerAspAsnGluTyrPheTyrVal	NM_004119.3:c.1777_1778insCCGAGTCAGATAATGAGTACTTCTACGTTG	7802	28814			463	0.270771	frameshift	13	28608278	T	TCAACGTAGAAGTACTCATTATCTGACTCGG
AML18_2822	NF1	NP_000258.1:p.Ile679AspfsTer21	NM_000267.3:c.2033dup	53	4871	10	1456	30	0.00686813	frameshift	17	29553477	A	AC
AML18_2822	NRAS	NP_002515.1:p.Gln61His	NM_002524.5:c.183A>C	232	7376	50	1580	81	0.0316456	frameshift	1	115256528	T	G
AML18_2822	RUNX1	NP_001745.2:p.Arg201Ter	NM_001754.5:c.601C>T	7898	22825	2138	6157	612	0.347247	frameshift	21	36231783	G	A
AML18_2822	SF3B1	NP_036565.2:p.Lys666Asn	NM_012433.4:c.1998G>T	2904	8181	305	882	382	0.345805	frameshift	2	198267359	C	A
AML18_2823	ASXL1	NP_056153.2:p.Gly646TrpfsTer12	NM_015338.6:c.1934dup	2242	7292	762	2536	548	0.300473	frameshift	20	31022441	A	AG
AML18_2823	IDH2	NP_002159.2:p.Arg140Gln	NM_002168.4:c.419G>A	1933	4512	937	2151	384	0.435611	frameshift	15	90631934	C	T
AML18_2823	SRSF2	NP_003007.2:p.Arg94dup	NM_003016.4:c.281_283dup	769	1900	351	833	168	0.421369	frameshift	17	74732959	G	GGGC
AML18_2823	STAG2	NP_006594.3:p.Arg305Ter	NM_006603.5:c.913C>T	1229	2176	329	563	323	0.584369	frameshift	X	123184055	C	T
AML18_2824	BCOR	NP_060215.4:p.Glu1304Ter	NM_017745.6:c.3910G>T	784	1068	558	763	341	0.731324	frameshift	X	39922160	C	A
AML18_2824	DNMT3A	NP_072046.2:p.Ser714Cys	NM_022552.5:c.2141C>G	560	1442	361	929	257	0.38859	frameshift	2	25463541	G	C
AML18_2824	DNMT3A		NM_022552.5:c.1430-2A>T	369	980	213	578	161	0.368512	frameshift	2	25468935	T	A
AML18_2824	IDH2	NP_002159.2:p.Arg172Lys	NM_002168.4:c.515G>A	436	1152	333	875	220	0.380571	frameshift	15	90631838	C	T
AML18_2824	NRAS	NP_002515.1:p.Gly12Arg	NM_002524.5:c.34G>C	404	1269	192	594	210	0.323232	frameshift	1	115258748	C	G
AML18_2824	STAG2	NP_006594.3:p.Lys607Ter	NM_006603.5:c.1819A>T	366	491	250	338	171	0.739645	frameshift	X	123197053	A	T
AML18_2825	NF1	NP_000258.1:p.His623ProfsTer8	NM_000267.3:c.1868del	182	413	109	245	71	0.444898	frameshift	17	29552134	CA	C
AML18_2825	NPM1	NP_002511.1:p.Trp288CysfsTer12	NM_002520.7:c.863_864insCATG	208	467	71	173	89	0.410405	frameshift	5	170837545	C	CTGCA
AML18_2825	SMC3	NP_005436.1:p.Arg661Pro	NM_005445.4:c.1982G>C	473	982	287	561	207	0.511586	frameshift	10	112356174	G	C
AML18_2826	BCOR	NP_060215.4:p.Ala184_Ser185insTrpSerTer	NM_017745.6:c.552_553insTGGAGCTAAACC	135	2367	5	164	62	0.0304878	frameshift	X	39934046	T	TGGTTTAGCTCCA
AML18_2827	DNMT3A	NP_072046.2:p.Arg635Trp	NM_022552.5:c.1903C>T	553	1154	193	379	239	0.509235	frameshift	2	25466800	G	A
AML18_2827	NPM1	NP_002511.1:p.Trp288CysfsTer12	NM_002520.7:c.863_864insCATG	180	446	45	111	83	0.405405	frameshift	5	170837545	C	CTGCA
AML18_2827	NRAS	NP_002515.1:p.Gly12Ala	NM_002524.5:c.35G>C	337	1046	77	226	186	0.340708	frameshift	1	115258747	C	G
AML18_2827	NRAS	NP_002515.1:p.Gly12Cys	NM_002524.5:c.34G>T	111	1047	21	226	84	0.0929204	frameshift	1	115258748	C	A
AML18_2828	DDX41	NP_057306.2:p.Gln41Ter	NM_016222.4:c.121C>T	671	1326	477	939	256	0.507987	frameshift	5	176943743	G	A
AML18_2828	WT1	NP_000369.4:p.His457Asp	NM_000378.6:c.1369C>G	77	1827	56	1220	64	0.0459016	frameshift	11	32413545	G	C
AML18_2829	ASXL1	NP_056153.2:p.Gly646TrpfsTer12	NM_015338.5:c.1934dup	1725	4373	404	997	496	0.405	frameshift	20	31022441	A	AG
AML18_2829	CEBPA	NP_004355.2:p.His24AlafsTer84	NM_004364.4:c.68dup	857	3261	542	2099	263	0.258	frameshift	19	33793252	C	CG
AML18_2829	CEBPA	NP_004355.2:p.Ala303Pro	NM_004364.4:c.907G>C	793	3697	512	2381	272	0.215	frameshift	19	33792414	C	G
AML18_2829	EZH2	NP_004447.2:p.Gly724AlafsTer16	NM_004456.4:c.2169del	770	2815	178	696	292	0.256	frameshift	7	148506188	CA	C
AML18_2829	EZH2	NP_004447.2:p.Val679Met	NM_004456.4:c.2035G>A	144	2637	21	333	100	0.063	frameshift	7	148506477	C	T
AML18_2829	SRSF2	NP_003007.2:p.Pro95Arg	NM_003016.4:c.284C>G	586	1247	302	619	167	0.488	frameshift	17	74732959	G	C
AML18_2829	STAG2	NP_001036214.1:p.Asn648AlafsTer4	NM_001042749.2:c.1940_1941insTG	1231	2351	537	1046	393	0.513	frameshift	X	123197816	T	TTG
AML18_2829	TET2	NP_001120680.1:p.Arg1261Cys	NM_001127208.2:c.3781C>T	358	1341	47	209	147	0.225	frameshift	4	106164913	C	T
AML18_2829	TET2	NP_001120680.1:p.Gln1537Ter	NM_001127208.2:c.4609C>T	1145	2201	241	487	304	0.495	frameshift	4	106196276	C	T
AML18_2829	TET2		NM_001127208.2:c.4044+2dup	37	1872	8	511	28	0.016	frameshift	4	106183006	G	GT
AML18_2830	ASXL1	NP_056153.2:p.Tyr591Ter	NM_015338.5:c.1773C>G	1309	2914	555	1226	381	0.453	frameshift	20	31022288	C	G
AML18_2830	RUNX1		NM_001754.4:c.508+2T>C	902	2220	373	936	318	0.399	frameshift	21	36252852	A	G
AML18_2830	SRSF2	NP_003007.2:p.Pro95His	NM_003016.4:c.284C>A	485	1050	214	492	164	0.435	frameshift	17	74732959	G	T
AML18_2830	STAG2	NP_001036214.1:p.Tyr1044Ter	NM_001042749.2:c.3131dup	1919	2252	940	1100	657	0.855	frameshift	X	123220473	T	TA
AML18_2831	BCOR	NP_060215.4:p.Gly1588ArgfsTer7	NM_017745.6:c.4760dup	471	1135	284	681	196	0.417034	frameshift	X	39913252	T	TG
AML18_2831	BCORL1	NP_068765.3:p.Gly1682ArgfsTer4	NM_021946.5:c.5042dup	482	1181	350	842	182	0.415677	frameshift	X	129190010	T	TC
AML18_2831	CBL		NM_005188.4:c.1096-1G>T	52	424	23	245	27	0.0938776	frameshift	11	119148875	G	T
AML18_2831	FLT3	NP_004110.2:p.Asp835His	NM_004119.3:c.2503G>C	16	1598	10	1089	13	0.00918274	frameshift	13	28592642	C	G
AML18_2831	KIT	NP_000213.1:p.Asp816Val	NM_000222.3:c.2447A>T	42	1799	26	1023	37	0.0254154	frameshift	4	55599321	A	T
AML18_2831	NRAS	NP_002515.1:p.Gln61Lys	NM_002524.5:c.181C>A	16	554	11	392	11	0.0280612	frameshift	1	115256530	G	T
AML18_2831	NRAS	NP_002515.1:p.Gln61Arg	NM_002524.5:c.182A>G	14	549	14	391	11	0.0358056	frameshift	1	115256529	T	C
AML18_2831	RUNX1	NP_001745.2:p.Arg346ProfsTer254	NM_001754.5:c.1036dup	840	1731	549	1168	300	0.470034	frameshift	21	36164838	C	CG
AML18_2831	RUNX1	NP_001745.2:p.Val452GlufsTer152	NM_001754.5:c.1342_1354dup	233	692	164	454	105	0.361233	frameshift	21	36164520	A	ACGTCGCTCTGGTT
AML18_2832	GATA1	NP_002040.1:p.Ala53AspfsTer14	NM_002049.4:c.158_159del	1109	1630	682	995	326	0.685427	frameshift	X	48649673	GCC	G
AML18_2832	PTPN11	NP_002825.3:p.Gly503Glu	NM_002834.5:c.1508G>A	72	2418	28	812	51	0.0344828	frameshift	12	112926888	G	A
AML18_2832	SMC3	NP_005436.1:p.Gly662Asp	NM_005445.4:c.1985G>A	935	2519	461	1236	290	0.372977	frameshift	10	112356177	G	A
AML18_2832	SRSF2	NP_003007.2:p.Pro95Leu	NM_003016.4:c.284C>T	543	1316	353	800	153	0.44125	frameshift	17	74732959	G	A
AML18_2833	FLT3	NP_004110.2:p.Ala680Val	NM_004119.3:c.2039C>T	444	1975	163	732	109	0.222678	frameshift	13	28602329	G	A
AML18_2833	FLT3	NP_004110.2:p.Lys663Met	NM_004119.3:c.1988A>T	158	2297	50	640	78	0.078125	frameshift	13	28602380	T	A
AML18_2833	NRAS	NP_002515.1:p.Gly13Asp	NM_002524.5:c.38G>A	78	2789	9	393	65	0.0229008	frameshift	1	115258744	C	T
AML18_2834	CEBPA	NP_004355.2:p.Tyr181LeufsTer140	NM_004364.5:c.536dup	1655	3592	763	1672	366	0.45634	frameshift	19	33792784	G	GA
AML18_2834	CSF3R	NP_000751.1:p.Thr618Ile	NM_000760.4:c.1853C>T	1007	4129	315	1246	278	0.252809	frameshift	1	36933434	G	A
AML18_2834	CSF3R	NP_000751.1:p.Thr640Asn	NM_000760.4:c.1919C>A	864	3982	175	831	299	0.21059	frameshift	1	36933198	G	T
AML18_2834	PHF6	NP_115711.2:p.Asn23GlufsTer9	NM_032335.3:c.67_70del	2362	2509	668	711	619	0.939522	frameshift	X	133511712	CAAAT	C
AML18_2834	TET2	NP_060098.3:p.Asn275IlefsTer18	NM_017628.4:c.822del	1523	3311	486	1043	374	0.465964	frameshift	4	106155920	TC	T
AML18_2834	TET2	NP_060098.3:p.Ser354Ter	NM_017628.4:c.1061C>A	1823	3814	611	1276	388	0.47884	frameshift	4	106156160	C	A
AML18_2835	DNMT3A	NP_072046.2:p.Arg882Cys	NM_022552.5:c.2644C>T	524	2546	205	1001	230	0.204795	frameshift	2	25457243	G	A
AML18_2835	IDH2	NP_002159.2:p.Arg140Gln	NM_002168.4:c.419G>A	658	2874	444	1873	238	0.237053	frameshift	15	90631934	C	T
AML18_2835	NPM1	NP_002511.1:p.Trp288CysfsTer12	NM_002520.7:c.863_864insCCTG	174	1230	52	391	88	0.132992	frameshift	5	170837544	T	TCTGC
AML18_2835	NRAS	NP_002515.1:p.Gln61Leu	NM_002524.5:c.182A>T	60	1367	39	795	36	0.0490566	frameshift	1	115256529	T	A
AML18_2836	ASXL1	NP_056153.2:p.Gly646TrpfsTer12	NM_015338.5:c.1934dup	1453	3527	569	1305	429	0.436	frameshift	20	31022441	A	AG
AML18_2836	RUNX1	NP_001745.2:p.Thr111Pro	NM_001754.4:c.331A>C	761	1569	530	1060	185	0.5	frameshift	21	36259160	T	G
AML18_2836	RUNX1		NM_001754.4:c.967+2_967+5del	228	431	102	210	71	0.486	frameshift	21	36171592	GCTTA	G
AML18_2836	SRSF2	NP_003007.2:p.Pro95Arg	NM_003016.4:c.284C>G	473	952	269	567	141	0.474	frameshift	17	74732959	G	C
AML18_2836	STAG2	NP_001036214.1:p.Tyr159Ter	NM_001042749.2:c.477_483del	861	940	451	491	289	0.919	frameshift	X	123179027	ATCCACTT	A
AML18_2837	DNMT3A	NP_072046.2:p.Arg882His	NM_022552.4:c.2645G>A	987	2474	289	701	329	0.412	frameshift	2	25457242	C	T
AML18_2837	IDH2	NP_002159.2:p.Arg140Gln	NM_002168.3:c.419G>A	1116	2721	716	1752	312	0.409	frameshift	15	90631934	C	T
AML18_2837	SRSF2	NP_003007.2:p.Pro95His	NM_003016.4:c.284C>A	458	1075	267	601	152	0.444	frameshift	17	74732959	G	T
AML18_2838	ASXL1	NP_056153.2:p.Glu602Ter	NM_015338.5:c.1804G>T	1472	3440	748	1750	356	0.427	frameshift	20	31022319	G	T
AML18_2838	IDH1	NP_005887.2:p.Arg132Cys	NM_005896.3:c.394C>T	1495	4032	588	1628	432	0.361	frameshift	2	209113113	G	A
AML18_2838	RUNX1	NP_001745.2:p.Ser318PhefsTer282	NM_001754.4:c.952dup	63	3210	11	757	38	0.015	frameshift	21	36171612	G	GA
AML18_2838	RUNX1	NP_001745.2:p.Gln262ProfsTer338	NM_001754.4:c.784dup	91	2264	37	1128	56	0.033	frameshift	21	36206727	T	TG
AML18_2838	RUNX1	NP_001745.2:p.Ile193GlnfsTer22	NM_001754.4:c.569_575dup	422	5394	243	2782	217	0.087	frameshift	21	36231808	G	GGCTCTGT
AML18_2838	RUNX1	NP_001745.2:p.Arg320Ter	NM_001754.4:c.958C>T	58	3266	18	750	42	0.024	frameshift	21	36171607	G	A
AML18_2838	SETBP1	NP_056374.2:p.Gly870Ser	NM_015559.2:c.2608G>A	2689	6338	1120	2574	652	0.435	frameshift	18	42531913	G	A
AML18_2838	SRSF2	NP_003007.2:p.Pro95Arg	NM_003016.4:c.284C>G	621	1440	342	758	168	0.451	frameshift	17	74732959	G	C
AML18_2838	STAG2	NP_001036214.1:p.Pro1113ArgfsTer22	NM_001042749.2:c.3338_3339del	495	2008	95	379	215	0.251	frameshift	X	123224484	CCT	C
AML18_2838	TET2	NP_001120680.1:p.Arg1516Ter	NM_001127208.2:c.4546C>T	154	2902	26	588	97	0.044	frameshift	4	106196213	C	T
AML18_2839	BCOR	NP_060215.4:p.Phe1603Ter	NM_017745.5:c.4806_4807del	26	934	20	535	23	0.037	frameshift	X	39913205	AAC	A
AML18_2839	CEBPA	NP_004355.2:p.Pro23ArgfsTer137	NM_004364.4:c.68del	145	475	82	245	46	0.335	frameshift	19	33793252	CG	C
AML18_2839	CEBPA	NP_004355.2:p.Glu148Ter	NM_004364.4:c.442G>T	121	320	46	111	39	0.414	frameshift	19	33792879	C	A
AML18_2839	SF3B1	NP_036565.2:p.Arg939His	NM_012433.3:c.2816G>A	12	647	9	442	10	0.02	frameshift	2	198265061	C	T
AML18_2839	TET2	NP_001120680.1:p.Ser1290Leu	NM_001127208.2:c.3869C>T	283	886	82	278	130	0.295	frameshift	4	106180841	C	T
AML18_2839	TET2	NP_001120680.1:p.Gln892Ter	NM_001127208.2:c.2674C>T	239	721	96	293	82	0.328	frameshift	4	106157773	C	T
AML18_2839	ZRSR2	NP_005080.1:p.Cys172Tyr	NM_005089.3:c.515G>A	381	650	308	509	158	0.605	frameshift	X	15827399	G	A
AML18_2839	ZRSR2	NP_005080.1:p.His191Tyr	NM_005089.3:c.571C>T	13	745	7	399	11	0.018	frameshift	X	15833813	C	T
AML18_2840	BCOR	NP_060215.4:p.Arg1513Ter	NM_017745.5:c.4537C>T	141	2882	40	1010	82	0.04	frameshift	X	39914723	G	A
AML18_2840	BCOR	NP_060215.4:p.Arg342Ter	NM_017745.5:c.1024C>T	91	1255	65	893	56	0.073	frameshift	X	39933575	G	A
AML18_2840	CEBPA	NP_004355.2:p.Ala124SerfsTer46	NM_004364.4:c.368dup	25	1813	7	721	22	0.01	frameshift	19	33792952	T	TC
AML18_2840	CEBPA	NP_004355.2:p.Pro180_Tyr181insTer	NM_004364.4:c.542_543insGGCACCTTA	53	2237	36	1400	41	0.026	frameshift	19	33792778	G	GTAAGGTGCC
AML18_2840	DNMT3A	NP_072046.2:p.Arg882His	NM_022552.4:c.2645G>A	683	2023	110	300	294	0.367	frameshift	2	25457242	C	T
AML18_2840	ETV6	NP_001978.1:p.Gln143HisfsTer67	NM_001987.4:c.427_428dup	241	1303	21	143	112	0.147	frameshift	12	12006451	T	TAC
AML18_2840	IDH1	NP_005887.2:p.Arg132Cys	NM_005896.3:c.394C>T	198	2661	71	960	111	0.074	frameshift	2	209113113	G	A
AML18_2840	RUNX1	NP_001745.2:p.Arg201Ter	NM_001754.4:c.601C>T	435	3877	210	1832	222	0.115	frameshift	21	36231783	G	A
AML18_2840	SRSF2	NP_003007.2:p.Pro95Leu	NM_003016.4:c.284C>T	342	919	181	453	105	0.4	frameshift	17	74732959	G	A
AML18_2840	TET2	NP_001120680.1:p.Cys1298LeufsTer65	NM_001127208.2:c.3893del	441	1082	52	132	203	0.394	frameshift	4	106180864	TG	T
AML18_2841	ASXL1	NP_056153.2:p.Gly755SerfsTer15	NM_015338.6:c.2262_2268del	137	3074	57	1103	78	0.0516772	frameshift	20	31022774	CACTGGGG	C
AML18_2841	ASXL1	NP_056153.2:p.Thr590HisfsTer29	NM_015338.6:c.1766_1767insA	121	3415	52	1577	74	0.032974	frameshift	20	31022281	C	CA
AML18_2841	CSF3R	NP_000751.1:p.Gln749Ter	NM_000760.4:c.2245C>T	98	4338	32	1225	69	0.0261224	frameshift	1	36932224	G	A
AML18_2841	DDX41	NP_057306.2:p.Arg53AlafsTer16	NM_016222.4:c.155dup	1367	2807	381	779	358	0.489089	frameshift	5	176943431	C	CT
AML18_2841	DDX41	NP_057306.2:p.Arg525His	NM_016222.4:c.1574G>A	215	4595	65	1306	119	0.0497703	frameshift	5	176939370	C	T
AML18_2841	EZH2	NP_004447.2:p.Arg288Ter	NM_004456.5:c.862C>T	102	2604	39	855	73	0.045614	frameshift	7	148523591	G	A
AML18_2841	TET2	NP_060098.3:p.Ile109ArgfsTer5	NM_017628.4:c.326_342del	43	2412	10	708	36	0.0141243	frameshift	4	106155423	GATCAAGAAATTGAAACA	G
AML18_2844	ASXL1	NP_056153.2:p.Gly646TrpfsTer12	NM_015338.5:c.1934dup	172	2385	66	1010	110	0.065	frameshift	20	31022441	A	AG
AML18_2844	CBL	NP_005179.2:p.Cys384Tyr	NM_005188.3:c.1151G>A	480	1231	177	426	174	0.415	frameshift	11	119148931	G	A
AML18_2844	KDM6A	NP_066963.2:p.Leu487Ter	NM_021140.3:c.1460T>G	21	746	16	432	18	0.037	frameshift	X	44921926	T	G
AML18_2844	NF1	NP_000258.1:p.His2102Arg	NM_001042492.3:c.6368A>G	87	1093	32	381	61	0.084	frameshift	17	29663873	A	G
AML18_2844	PTPN11	NP_002825.3:p.Gly503Arg	NM_002834.4:c.1507G>A	34	1254	10	246	29	0.041	frameshift	12	112926887	G	A
AML18_2845	IDH2	NP_002159.2:p.Arg140Gln	NM_002168.3:c.419G>A	323	797	250	616	149	0.406	frameshift	15	90631934	C	T
AML18_2845	MYC	NP_002458.2:p.Pro74Ser	NM_002467.4:c.220C>T	261	652	172	415	133	0.414	frameshift	8	128750683	C	T
AML18_2845	NPM1	NP_002511.1:p.Trp288CysfsTer12	NM_002520.6:c.860_863dup	78	415	29	247	44	0.117	frameshift	5	170837543	C	CTCTG
AML18_2846	IDH2	NP_002159.2:p.Arg140Gln	NM_002168.4:c.419G>A	823	3740	394	1832	253	0.215066	frameshift	15	90631934	C	T
AML18_2846	STAG2	NP_006594.3:p.Tyr384Ter	NM_006603.5:c.1151_1152del	1010	1657	428	716	285	0.597765	frameshift	X	123185196	AAT	A
AML18_2847	ASXL1	NP_056153.2:p.Gly646TrpfsTer12	NM_015338.5:c.1934dup	1214	3393	510	1357	416	0.376	frameshift	20	31022441	A	AG
AML18_2847	RUNX1	NP_001745.2:p.Thr361AlafsTer231	NM_001754.4:c.1081_1087del	1237	4380	599	2126	330	0.282	frameshift	21	36164787	CCCGAGGT	C
AML18_2847	ZRSR2	NP_005080.1:p.Tyr374Ter	NM_005089.3:c.1122C>G	813	984	312	389	224	0.802	frameshift	X	15841038	C	G
AML18_2848	ASXL1	NP_056153.2:p.Gly646TrpfsTer12	NM_015338.6:c.1934dup	2467	5835	1294	3020	563	0.428477	frameshift	20	31022441	A	AG
AML18_2848	SRSF2	NP_003007.2:p.Pro95Arg	NM_003016.4:c.284C>G	614	1326	376	815	151	0.46135	frameshift	17	74732959	G	C
AML18_2849	CSF3R	NP_000751.1:p.Tyr787Ter	NM_000760.4:c.2361T>G	204	1343	115	680	73	0.169118	frameshift	1	36932108	A	C
AML18_2849	U2AF1	NP_006749.1:p.Gln157Pro	NM_006758.3:c.470A>C	690	3030	363	1545	240	0.234951	frameshift	21	44514777	T	G
AML18_2850	DNMT3A	NP_072046.2:p.Phe731Leu	NM_022552.4:c.2191T>C	932	1874	149	321	258	0.464	frameshift	2	25463302	A	G
AML18_2850	FLT3	NP_004110.2:p.Ser585_Phe605dup	NM_004119.2:c.1753_1815dup	1356	3991			366	0.34	frameshift	13	28608240	G	GAAACTCCCATTTGAGATCATATTCATATTCTCTGAAATCAACGTAGAAGTACTCATTATCTGA
AML18_2850	NPM1	NP_002511.1:p.Trp288CysfsTer12	NM_002520.6:c.863_864insCATG	307	767	58	160	104	0.363	frameshift	5	170837545	C	CTGCA
AML18_2850	NRAS	NP_002515.1:p.Gly12Cys	NM_002524.4:c.34G>T	29	1602	5	169	22	0.03	frameshift	1	115258748	C	A
AML18_2850	TET2	NP_001120680.1:p.Ile1873Asn	NM_001127208.2:c.5618T>A	759	1649	174	387	253	0.45	frameshift	4	106197285	T	A
AML18_2850	TET2	NP_001120680.1:p.Tyr1295Ter	NM_001127208.2:c.3885C>A	338	775	45	107	164	0.421	frameshift	4	106180857	C	A
AML18_2851	FLT3	NP_004110.2:p.Glu608_Asn609insThrAspAsnGluTyrPheTyrValAspPheArgGluTyrGluTyrAspLeuLysTrpGluPheProArgGlu	NM_004119.2:c.1754_1825dup	67	6349			51	0.011	frameshift	13	28608230	T	TTTTCTCTTGGAAACTCCCATTTGAGATCATATTCATATTCTCTGAAATCAACGTAGAAGTACTCATTATCTG
AML18_2851	NPM1	NP_002511.1:p.Trp288CysfsTer12	NM_002520.6:c.863_864insCCTG	220	696	51	248	95	0.206	frameshift	5	170837544	T	TCTGC
AML18_2851	SRSF2	NP_003007.2:p.Pro95Thr	NM_003016.4:c.283C>A	423	830	232	478	136	0.485	frameshift	17	74732960	G	T
AML18_2851	TET2	NP_001120680.1:p.Cys1271TrpfsTer29	NM_001127208.2:c.3812dup	919	976	240	253	351	0.949	frameshift	4	106180783	T	TG
AML18_2852	DNMT3A	NP_072046.2:p.Arg882His	NM_022552.5:c.2645G>A	1037	2341	499	1115	341	0.447534	frameshift	2	25457242	C	T
AML18_2852	ETV6	NP_001978.1:p.Arg105GlnfsTer18	NM_001987.5:c.313_314insAA	828	2562	450	1373	297	0.327749	frameshift	12	11992223	C	CAA
AML18_2852	GATA2	NP_116027.2:p.His380Gln	NM_032638.5:c.1140C>A	560	1827	230	787	220	0.292249	frameshift	3	128200665	G	T
AML18_2852	GATA2	NP_116027.2:p.Ala372Thr	NM_032638.5:c.1114G>A	208	1833	91	836	110	0.108852	frameshift	3	128200691	C	T
AML18_2852	NPM1	NP_002511.1:p.Trp288CysfsTer12	NM_002520.7:c.860_863dup	291	1224	91	463	114	0.196544	frameshift	5	170837543	C	CTCTG
AML18_2853	BCOR	NP_060215.4:p.Arg170SerfsTer46	NM_017745.5:c.510del	168	1597	106	936	86	0.113	frameshift	X	39934088	GC	G
AML18_2853	BCORL1	NP_068765.3:p.Ser310Ter	NM_021946.4:c.929C>G	183	1461	117	825	100	0.142	frameshift	X	129147677	C	G
AML18_2853	DNMT3A	NP_072046.2:p.Cys562Tyr	NM_022552.4:c.1685G>A	120	2910	32	1132	74	0.028	frameshift	2	25467190	C	T
AML18_2853	DNMT3A	NP_072046.2:p.Arg320Ter	NM_022552.4:c.958C>T	345	2675	111	824	168	0.135	frameshift	2	25470516	G	A
AML18_2853	IDH2	NP_002159.2:p.Arg172Lys	NM_002168.3:c.515G>A	403	2982	260	1882	161	0.138	frameshift	15	90631838	C	T
AML18_2854	ASXL1	NP_056153.2:p.Glu777_Gln778delinsAspTer	NM_015338.5:c.2331_2332delinsCT	1065	2092	377	727	309	0.519	frameshift	20	31022846	GC	CT
AML18_2854	CEBPA	NP_004355.2:p.Ser190Ter	NM_004364.4:c.569C>A	661	1312	396	708	215	0.559	frameshift	19	33792752	G	T
AML18_2854	CEBPA	NP_004355.2:p.Glu59Ter	NM_004364.4:c.175G>T	525	1170	257	573	189	0.449	frameshift	19	33793146	C	A
AML18_2854	CSF3R	NP_000751.1:p.Thr618Ile	NM_000760.3:c.1853C>T	110	1821	40	650	73	0.062	frameshift	1	36933434	G	A
AML18_2854	JAK2	NP_004963.1:p.Val617Phe	NM_004972.3:c.1849G>T	583	1801	180	526	228	0.342	frameshift	9	5073770	G	T
AML18_2854	SRSF2	NP_003007.2:p.Pro95His	NM_003016.4:c.284C>A	332	682	185	389	106	0.476	frameshift	17	74732959	G	T
AML18_2854	STAG2	NP_001036214.1:p.Ile910ThrfsTer20	NM_001042749.2:c.2729_2732del	1008	2131	321	648	358	0.495	frameshift	X	123211858	CAGAT	C
AML18_2854	TET2	NP_001120680.1:p.Cys314ValfsTer33	NM_001127208.2:c.939del	811	1638	296	597	250	0.496	frameshift	4	106156036	AC	A
AML18_2854	TET2	NP_001120680.1:p.His974GlnfsTer8	NM_001127208.2:c.2922_2923del	677	1507	200	453	227	0.442	frameshift	4	106158019	CAT	C
AML18_2855	IDH2	NP_002159.2:p.Arg140Gln	NM_002168.4:c.419G>A	2714	5921	1195	2591	404	0.461212	frameshift	15	90631934	C	T
AML18_2855	NPM1	NP_002511.1:p.Trp288CysfsTer12	NM_002520.7:c.860_863dup	574	1993	47	199	185	0.236181	frameshift	5	170837543	C	CTCTG
AML18_2855	SRSF2	NP_003007.2:p.Pro95Leu	NM_003016.4:c.284C>T	857	1828	351	718	200	0.488858	frameshift	17	74732959	G	A
AML18_2856	DDX41	NP_057306.2:p.Met1?	NM_016222.4:c.3G>A	635	2839	200	790	227	0.253165	frameshift	5	176943944	C	T
AML18_2857	KRAS	NP_004976.2:p.Ala146Thr	NM_004985.4:c.436G>A	40	1384	10	213	27	0.0469484	frameshift	12	25378562	C	T
AML18_2857	RUNX1		NM_001754.4:c.499_508+4dup	1298	3702	379	1029	348	0.368319	frameshift	21	36252849	C	CGTACCTCTTCCACT
AML18_2858	ASXL1	NP_056153.2:p.Gly646TrpfsTer12	NM_015338.6:c.1934dup	1626	6534	395	1547	436	0.255333	frameshift	20	31022441	A	AG
AML18_2858	BCOR	NP_060215.4:p.Trp1184Ter	NM_017745.6:c.3552G>A	291	2110	26	219	132	0.118721	frameshift	X	39923054	C	T
AML18_2858	JAK2	NP_004963.1:p.Val617Phe	NM_004972.4:c.1849G>T	224	3775	22	497	124	0.0442656	frameshift	9	5073770	G	T
AML18_2858	LUC7L2	NP_057103.2:p.Thr111LysfsTer8	NM_016019.5:c.332_335del	151	2984	20	496	84	0.0403226	frameshift	7	139086957	AACTC	A
AML18_2858	SRSF2	NP_003007.2:p.Pro95Leu	NM_003016.4:c.284C>T	349	1899	130	635	117	0.204724	frameshift	17	74732959	G	A
AML18_2858	STAG2	NP_006594.3:p.Glu1128AlafsTer7	NM_006603.5:c.3383_3384del	302	2088	40	330	125	0.121212	frameshift	X	123224524	TGA	T
AML18_2858	TET2	NP_001120680.1:p.Asp1242ThrfsTer11	NM_001127208.3:c.3723del	90	1386	19	254	47	0.0748031	frameshift	4	106164854	CT	C
AML18_2859	NF1	NP_000258.1:p.Ile679AspfsTer21	NM_000267.3:c.2033dup	286	965	208	670	90	0.310448	frameshift	17	29553477	A	AC
AML18_2859	NF1		NM_000267.3:c.7907+2T>G	838	2472	238	676	294	0.352071	frameshift	17	29684389	T	G
AML18_2859	NPM1	NP_002511.1:p.Trp288CysfsTer12	NM_002520.6:c.860_863dup	449	2046	22	427	102	0.0515222	frameshift	5	170837543	C	CTCTG
AML18_2859	RAD21	NP_006256.1:p.Arg65Leu	NM_006265.2:c.194G>T	679	2137	253	747	253	0.338688	frameshift	8	117875449	C	A
AML18_2859	WT1	NP_000369.3:p.Ala365CysfsTer6	NM_000378.4:c.1082_1091dup	782	3343	38	434	154	0.0875576	frameshift	11	32417909	C	CGACCGTACAA
AML18_2860	BCOR	NP_060215.4:p.Gln833Ter	NM_017745.5:c.2496_2497delinsTT	260	2007	64	479	111	0.133612	frameshift	X	39932102	GG	AA
AML18_2860	BCORL1	NP_068765.3:p.Gly1682ArgfsTer4	NM_021946.4:c.5042dup	259	1988	115	909	116	0.126513	frameshift	X	129190010	T	TC
AML18_2860	KDM6A	NP_066963.2:p.Gln1133ProfsTer20	NM_021140.3:c.3395_3396insACCTTCT	370	3257	131	1126	140	0.116341	frameshift	X	44942814	G	GTACCTTC
AML18_2860	KRAS	NP_004976.2:p.Gly12Asp	NM_004985.4:c.35G>A	47	4424	12	889	37	0.0134983	frameshift	12	25398284	C	T
AML18_2860	NF1	NP_000258.1:p.Glu230_Gln236delinsGlyProAspLeuArgGly	NM_000267.3: c.689_707delinsGCCCCGACCTACGGGG	52	2380	25	1074	28	0.0232775	frameshift	17	29508762	AATTTACAAAACTGTACCA	GCCCCGACCTACGGGG
AML18_2860	NF1	NP_000258.1:p.Lys1423Arg	NM_000267.3:c.4268A>G	126	6916	16	1054	83	0.0151803	frameshift	17	29585519	A	G
AML18_2860	RUNX1	NP_001745.2:p.Arg162Lys	NM_001754.4:c.485G>A	800	5918	245	1811	236	0.135284	frameshift	21	36252877	C	T
AML18_2861	BCOR	NP_060215.4:p.Gln1434Ter	NM_017745.5:c.4300C>T	52	2501	17	739	41	0.023	frameshift	X	39921418	G	A
AML18_2861	IDH2	NP_002159.2:p.Arg172Lys	NM_002168.3:c.515G>A	39	3145	14	1495	31	0.009	frameshift	15	90631838	C	T
AML18_2861	PHF6	NP_001015877.2:p.Cys305Ty	NM_001015877.2:c.914G>A	47	2396	12	605	41	0.02	frameshift	X	133551278	G	A
AML18_2861	RUNX1		NM_001754.4:c.508+1G>T	34	3067	8	1178	29	0.007	frameshift	21	36252853	C	A
AML18_2861	SF3B1	NP_036565.2:p.Lys700Glu	NM_012433.3:c.2098A>G	31	2416	7	537	27	0.013	frameshift	2	198266834	T	C
AML18_2862	GATA2	NP_116027.2:p.Met388_Glu391del	NM_032638.5:c.1161_1172del	935	2138	143	312	251	0.458333	frameshift	3	128200132	TTCCTTCTTCATG	T
AML18_2862	NRAS	NP_002515.1:p.Gln61Arg	NM_002524.5:c.182A>G	527	1215	68	162	165	0.419753	frameshift	1	115256529	T	C
AML18_2863	FLT3	NP_004110.2:p.Phe594_Asp600dup	NM_004119.3:c.1780_1800dup	1761	6630			545	0.265611	frameshift	13	28608255	G	GATCATATTCATATTCTCTGAA
AML18_2863	FLT3	NP_004110.2:p.Asn609_Leu610insPheSerSerAspAsnGluTyrPheTyrValAspPheArgGluTyrGluTyrAspLeuLysTrpGluPheProArgGluAsn	NM_004119.3:c.1749_1829dup	862	7672			325	0.112357	frameshift	13	28608226	T	TAAATTTTCTCTTGGAAACTCCCATTTGAGATCATATTCATATTCTCTGAAATCAACGTAGAAGTACTCATTATCTGAGGAG
AML18_2863	NPM1	NP_002511.1:p.Trp288CysfsTer12	NM_002520.7:c.860_863dup	295	1579	114	710	121	0.160563	frameshift	5	170837543	C	CTCTG
AML18_2863	TET2	NP_001120680.1:p.Asp1143ArgfsTer2	NM_001127208.3:c.3426dup	1356	3332	775	1878	470	0.412673	frameshift	4	106162507	G	GA
AML18_2863	TET2	NP_001120680.1:p.Cys1263Trp	NM_001127208.3:c.3789T>G	625	1510	275	664	252	0.414157	frameshift	4	106164921	T	G
AML18_2865	CEBPA	NP_004355.2:p.Glu334AlafsTer89	NM_004364.5:c.999_1000dup	96	2520	58	1496	53	0.0387701	frameshift	19	33792320	T	TCG
AML18_2865	CEBPA	NP_004355.2:p.Pro180ThrfsTer137	NM_004364.5:c.537_545delCCCTTACCAinsTACCG	57	1987	37	1126	41	0.0328597	frameshift	19	33792776	TGGTAAGGG	CGGTA
AML18_2865	DNMT3A	NP_072046.2:p.Pro904Ala	NM_022552.5:c.2710C>G	1480	2145	583	825	381	0.706667	frameshift	2	25457177	G	C
AML18_2865	IDH1	NP_005887.2:p.Arg132His	NM_005896.4:c.395G>A	1053	3037	522	1416	340	0.368644	frameshift	2	209113112	C	T
AML18_2865	RUNX1	NP_001745.2:p.Thr246HisfsTer15	NM_001754.5:c.735dup	26	2268	12	1285	23	0.00933852	frameshift	21	36206776	T	TG
AML18_2865	SMC1A	NP_006297.2:p.Lys678del	NM_006306.4:c.2032_2034del	162	1778	94	1075	89	0.0874419	frameshift	X	53432200	CCTT	C
AML18_2865	SRSF2	NP_003007.2:p.Pro95_Arg102del	NM_003016.4:c.284_307del	480	1585	252	899	167	0.280311	frameshift	17	74732935	CGGCGGCTGTGGTGTGAGTCCGGGG	C
AML18_2866	ASXL1	NP_056153.2:p.Gly646TrpfsTer12	NM_015338.5:c.1934dup	247	4460	139	2798	143	0.0496783	frameshift	20	31022441	A	AG
AML18_2866	IDH1	NP_005887.2:p.Arg132Cys	NM_005896.3:c.394C>T	124	3405	67	1854	84	0.0361381	frameshift	2	209113113	G	A
AML18_2866	U2AF1	NP_006749.1:p.Gln157Pro	NM_006758.2:c.470A>C	175	3265	119	2053	101	0.057964	frameshift	21	44514777	T	G
AML18_2867	DNMT3A	NP_072046.2:p.Arg882His	NM_022552.4:c.2645G>A	1022	2220	201	486	332	0.41358	frameshift	2	25457242	C	T
AML18_2867	IDH1	NP_005887.2:p.Arg132His	NM_005896.3:c.395G>A	1696	3838	613	1409	422	0.43506	frameshift	2	209113112	C	T
AML18_2867	NPM1	NP_002511.1:p.Trp288CysfsTer12	NM_002520.6:c.860_863dup	627	2244	20	373	132	0.0536193	frameshift	5	170837543	C	CTCTG
AML18_2867	PTPN11	NP_002825.3:p.Pro491Ser	NM_002834.4:c.1471C>T	797	1966	161	398	248	0.404523	frameshift	12	112926851	C	T
AML18_2868	IDH1	NP_005887.2:p.Arg132Cys	NM_005896.4:c.394C>T	3726	7616	796	1563	490	0.509277	frameshift	2	209113113	G	A
AML18_2868	NRAS	NP_002515.1:p.Gly12Asp	NM_002524.5:c.35G>A	1815	3784	105	226	504	0.464602	frameshift	1	115258747	C	T
AML18_2868	PHF6	NP_115834.1:p.Tyr325Ter	NM_032458.3:c.972_976del	3011	3106	459	475	538	0.966316	frameshift	X	133559230	GACTAT	G
AML18_2868	SMC1A	NP_006297.2:p.Lys678del	NM_006306.4:c.2032_2034del	4163	4395	1125	1179	457	0.954198	frameshift	X	53432200	CCTT	C
AML18_2869	BCOR		NM_017745.6:c.4327-2A>G	58	2145	17	620	45	0.0274194	frameshift	X	39916576	T	C
AML18_2869	DNMT3A	NP_072046.2:p.Arg882His	NM_022552.5:c.2645G>A	245	2701	45	491	130	0.0916497	frameshift	2	25457242	C	T
AML18_2869	DNMT3A		NM_022552.5:c.2479-7_2481del	166	3249	41	700	104	0.0585714	frameshift	2	25458691	TGAACTAGATG	T
AML18_2869	IDH1	NP_005887.2:p.Arg132Cys	NM_005896.4:c.394C>T	131	4467	37	1452	73	0.0254821	frameshift	2	209113113	G	A
AML18_2869	SRSF2	NP_003007.2:p.Pro95His	NM_003016.4:c.284C>A	36	1732	15	755	23	0.0198675	frameshift	17	74732959	G	T
AML18_2869	STAG2	NP_006594.3:p.Arg259Ter	NM_006603.5:c.775C>T	98	2874	41	1250	57	0.0328	frameshift	X	123181311	C	T
AML18_2870	ASXL1	NP_056153.2:p.Gly646TrpfsTer12	NM_015338.5:c.1934dup	2607	6948	952	2385	535	0.399161	frameshift	20	31022441	A	AG
AML18_2870	CUX1	NP_853530.2:p.Val1396GlyfsTer153	NM_181552.3:c.4187_4191del	38	1717	20	988	5	0.0202429	frameshift	7	101891990	GTGGAA	G
AML18_2870	EZH2	NP_004447.2:p.Ala682Val	NM_004456.4:c.2045C>T	3319	4156	476	595	654	0.8	frameshift	7	148506467	G	A
AML18_2870	EZH2	NP_004447.2:p.Arg690Cys	NM_004456.4:c.2068C>T	161	4108	25	616	105	0.0405844	frameshift	7	148506444	G	A
AML18_2870	KIT	NP_000213.1:p.Asp816Val	NM_000222.2:c.2447A>T	190	6177	61	1834	128	0.0332606	frameshift	4	55599321	A	T
AML18_2870	KRAS	NP_004976.2:p.Gly12His	NM_004985.4:c.34_35delinsCA	54	3783	17	995	44	0.0170854	frameshift	12	25398284	CC	TG
AML18_2870	RUNX1	NP_001745.2:p.Arg162Lys	NM_001754.4:c.485G>A	3524	4125	1398	1629	536	0.858195	frameshift	21	36252877	C	T
AML18_2870	TET2	NP_001120680.1:p.Glu219AsnfsTer31	NM_001127208.2:c.655del	2298	6002	586	1518	572	0.386034	frameshift	4	106155752	TG	T
AML18_2870	U2AF1	NP_006749.1:p.Arg156His	NM_006758.2:c.467G>A	2213	5059	737	1623	485	0.454097	frameshift	21	44514780	C	T
AML18_2871	ASXL1	NP_056153.2:p.Gln588Ter	NM_015338.5:c.1762C>T	909	4203	253	1217	235	0.207888	frameshift	20	31022277	C	T
AML18_2871	IDH2	NP_002159.2:p.Arg140Gln	NM_002168.3:c.419G>A	627	3418	260	1402	211	0.185449	frameshift	15	90631934	C	T
AML18_2871	SRSF2	NP_003007.2:p.Pro95Leu	NM_003016.4:c.284C>T	271	1358	84	343	99	0.244898	frameshift	17	74732959	G	A
AML18_2872	RUNX1	NP_001745.2:p.Ser388Ter	NM_001754.5:c.1163C>A	83	3376	43	1550	47	0.0277419	frameshift	21	36164712	G	T
AML18_2872	SMC1A	NP_006297.2:p.Gly1131Arg	NM_006306.4:c.3391G>A	97	3407	18	715	63	0.0251748	frameshift	X	53409199	C	T
AML18_2873	U2AF1	NP_006749.1:p.Arg156His	NM_006758.3:c.467G>A	1504	4012	797	2135	403	0.373302	frameshift	21	44514780	C	T
AML18_2874	BCOR	NP_060215.4:p.Gln1272AlafsTer20	NM_017745.6:c.3812dup	905	2140	445	922	107	0.482646	frameshift	X	39922257	C	CT
AML18_2874	CEBPA	NP_004355.2:p.Gln330Ter	NM_004364.5:c.988C>T	2186	6323	826	2449	336	0.337281	frameshift	19	33792333	G	A
AML18_2874	CSF3R	NP_000751.1:p.Gln749Ter	NM_000760.4:c.2245C>T	95	6367	19	1087	67	0.0174793	frameshift	1	36932224	G	A
AML18_2874	KRAS	NP_004976.2:p.Ala18Asp	NM_004985.5:c.53C>A	509	3702	96	569	206	0.168717	frameshift	12	25398266	G	T
AML18_2874	KRAS	NP_004976.2:p.Gly13Cys	NM_004985.5:c.37G>T	393	3701	57	612	172	0.0931373	frameshift	12	25398282	C	A
AML18_2874	NRAS	NP_002515.1:p.Gly12Asp	NM_002524.5:c.35G>A	88	3712	10	270	73	0.037037	frameshift	1	115258747	C	T
AML18_2874	RUNX1	NP_001745.2:p.Arg205Ter	NM_001754.5:c.613A>T	3295	9528	989	2832	573	0.349223	frameshift	21	36231771	T	A
AML18_2874	SF3B1	NP_036565.2:p.Arg625Cys	NM_012433.4:c.1873C>T	1655	4678	185	526	433	0.351711	frameshift	2	198267484	G	A
AML18_2874	STAG2		NM_006603.5:c.2096+3_2096+6del	1759	2614	166	246	552	0.674797	frameshift	X	123199793	ATAAG	A
AML18_2875	FLT3	NP_004110.2:p.Tyr597_Trp603dup	NM_004119.2:c.1789_1809dup	475	8794			128	0.0540141	frameshift	13	28608246	C	CCCATTTGAGATCATATTCATA
AML18_2875	IDH1	NP_005887.2:p.Arg132His	NM_005896.3:c.395G>A	308	3772	83	1003	153	0.0827517	frameshift	2	209113112	C	T
AML18_2875	NRAS	NP_002515.1:p.Gly12Asp	NM_002524.4:c.35G>A	413	3032	30	251	198	0.119522	frameshift	1	115258747	C	T
AML18_2875	PTPN11	NP_002825.3:p.Asp61His	NM_002834.4:c.181G>C	44	1986	9	287	35	0.0313589	frameshift	12	112888165	G	C
AML18_2875	TET2	NP_001120680.1:p.Arg1571Ter	NM_001127208.2:c.4711A>T	485	1258	91	214	152	0.425234	frameshift	4	106196378	A	T
AML18_2876	DDX41	NP_057306.2:p.Asp140GlyfsTer2	NM_016222.3:c.415_418dup	1229	2469	293	570	366	0.514035	frameshift	5	176942945	T	TCATC
AML18_2877	ASXL1	NP_056153.2:p.Gly646TrpfsTer12	NM_015338.5:c.1934dup	574	2481	306	1281	230	0.238876	frameshift	20	31022441	A	AG
AML18_2877	BCOR	NP_060215.4:p.Arg79GlyfsTer31	NM_017745.5:c.235del	319	1628	148	816	154	0.181373	frameshift	X	39934363	CG	C
AML18_2877	DDX41	NP_057306.2:p.Asp140GlyfsTer2	NM_016222.3:c.415_418dup	853	1789	308	632	310	0.487342	frameshift	5	176942945	T	TCATC
AML18_2877	DDX41	NP_057306.2:p.Ala225Val	NM_016222.3:c.674C>T	311	1344	139	550	136	0.252727	frameshift	5	176942041	G	A
AML18_2877	KDM6A	NP_066963.2:p.Ala672AsnfsTer16	NM_021140.3:c.2013_2014delAGinsGAA	64	1486	30	725	47	0.0413793	frameshift	X	44928913	AG	GAA
AML18_2877	KRAS	NP_004976.2:p.Gly12Cys	NM_004985.4:c.34G>T	34	1673	18	732	28	0.0245902	frameshift	12	25398285	C	A
AML18_2877	PHF6	NP_115834.1:p.Gly89Ter	NM_032458.2:c.265G>T	354	1314	148	533	149	0.277674	frameshift	X	133527555	G	T
AML18_2877	RUNX1	NP_001745.2:p.Thr196AsnfsTer17	NM_001754.4:c.586dup	611	2384	356	1391	241	0.255931	frameshift	21	36231797	G	GT
AML18_2877	RUNX1		NM_001754.4:c.805+1G>T	188	1097	102	590	88	0.172881	frameshift	21	36206706	C	A
AML18_2878	CUX1		NM_181552:c.3074-2A>G	153	1765	17	204	110	0.083	frameshift	7	101848392	A	G
AML18_2878	DDX41	NP_057306.2:p.Arg293Cys	NM_016222.3:c.877C>T	623	1218	155	293	243	0.529	frameshift	5	176941760	G	A
AML18_2878	DDX41	NP_057306.2:p.Pro379Gln	NM_016222.3:c.1136C>A	160	1825	47	536	105	0.088	frameshift	5	176940448	G	T
AML18_2878	DDX41	NP_057306.2:p.Met1?	NM_016222.3:c.3G>A	500	1755	178	605	208	0.294	frameshift	5	176943944	C	T
AML18_2878	EZH2	NP_004447.2:p.Arg583Ter	NM_004456.4:c.1747C>T	138	1697	34	402	104	0.085	frameshift	7	148511155	G	A
AML18_2879	BCOR	NP_060215.4:p.Pro874GlnfsTer5	NM_017745.6:c.2621del	707	979	365	510	229	0.715686	frameshift	X	39931977	TG	T
AML18_2879	DNMT3A	NP_072046.2:p.Gly543Val	NM_022552.5:c.1628G>T	775	2163	434	1207	318	0.359569	frameshift	2	25467448	C	A
AML18_2879	NRAS	NP_002515.1:p.Gly12Ala	NM_002524.5:c.35G>C	724	2120	209	631	302	0.33122	frameshift	1	115258747	C	G
AML18_2879	SMC3	NP_005436.1:p.Arg381Gln	NM_005445.4:c.1142G>A	636	1791	343	932	217	0.368026	frameshift	10	112343991	G	A
AML18_2879	TET2	NP_001120680.1:p.Glu1318LysfsTer46	NM_001127208.3:c.3950_3951dup	489	1433	185	527	221	0.351044	frameshift	4	106180919	C	CAA
AML18_2879	U2AF1	NP_006749.1:p.Ser34Phe	NM_006758.3:c.101C>T	382	1036	88	246	177	0.357724	frameshift	21	44524456	G	A
AML18_2881	CCND2	NP_001750.1:p.Pro281Arg	NM_001759.4:c.842C>G	603	2895	365	1666	232	0.219088	frameshift	12	4409147	C	G
AML18_2881	FLT3	NP_004110.2:p.Asp835Tyr	NM_004119.3:c.2503G>T	74	3573	53	2198	61	0.0241128	frameshift	13	28592642	C	A
AML18_2881	RUNX1		NM_001754.5:c.805_805+7del	53	2049	31	1177	44	0.0263381	frameshift	21	36206699	GTACTTACC	G
AML18_2882	ASXL1	NP_056153.2:p.Leu1213SerfsTer4	NM_015338.5:c.3637del	665	2396	35	99	228	0.354	frameshift	20	31024149	TC	T
AML18_2882	ASXL1	NP_056153.2:p.Arg1415Ter	NM_015338.5:c.4243C>T	403	3331	38	376	162	0.101	frameshift	20	31024758	C	T
AML18_2882	IDH2	NP_002159.2:p.Arg140Trp	NM_002168.3:c.418C>T	1752	4124	430	1016	376	0.423	frameshift	15	90631935	G	A
AML18_2882	RUNX1	NP_001745.2:p.Ile342AspfsTer259	NM_001754.4:c.1022_1023insAGAC	995	6522	248	1471	325	0.169	frameshift	21	36164852	G	GGTCT
AML18_2882	SMC1A	NP_006297.2:p.Arg711Gln	NM_006306.3:c.2132G>A	371	2684	47	319	173	0.147	frameshift	X	53432008	C	T
AML18_2882	SRSF2	NP_003007.2:p.Pro95_Arg102del	NM_003016.4:c.284_307del	683	1325	132	263	181	0.502	frameshift	17	74732935	CGGCGGCTGTGGTGTGAGTCCGGGG	C
AML18_2882	STAG2	NP_001036214.1:p.Gln187delinsHisAlaSer	NM_001042749.2:c.561delinsTGCCTCT	265	1352	14	100	120	0.14	frameshift	X	123179112	A	TGCCTCT
AML18_2883	FLT3	NP_004110.2:p.Thr582_Glu598dup	NM_004119.2:c.1743_1793dup	199	6726			106	0.0295867	frameshift	13	28608262	T	TTCATATTCTCTGAAATCAACGTAGAAGTACTCATTATCTGAGGAGCCGGTC
AML18_2883	FLT3	NP_004110.2:p.Asp835Tyr	NM_004119.2:c.2503G>T	961	4414	340	1561	356	0.217809	frameshift	13	28592642	C	A
AML18_2883	FLT3	NP_004110.2:p.Asn676Lys	NM_004119.2:c.2028C>A	58	1765	12	587	34	0.0204429	frameshift	13	28602340	G	T
AML18_2883	IDH2	NP_002159.2:p.Arg140Gln	NM_002168.3:c.419G>A	1460	3143	755	1615	358	0.467492	frameshift	15	90631934	C	T
AML18_2883	NPM1	NP_002511.1:p.Trp288CysfsTer12	NM_002520.6:c.860_863dup	647	2445	6	218	126	0.0275229	frameshift	5	170837543	C	CTCTG
AML18_2883	PTPN11	NP_002825.3:p.Val428Met	NM_002834.4:c.1282G>A	56	2046	17	818	38	0.0207824	frameshift	12	112924336	G	A
AML18_2884	ASXL1	NP_056153.2:p.Gly646TrpfsTer12	NM_015338.5:c.1934dup	3070	8314	448	1099	522	0.407643	frameshift	20	31022441	A	AG
AML18_2884	CCND2	NP_001750.1:p.Pro281Ser	NM_001759.3:c.841C>T	2012	4691	255	571	355	0.446585	frameshift	12	4409146	C	T
AML18_2884	EZH2	NP_004447.2:p.Arg690His	NM_004456.4:c.2069G>A	1469	3287	49	107	417	0.457944	frameshift	7	148506443	C	T
AML18_2884	NPM1	NP_002511.1:p.Trp288CysfsTer12	NM_002520.6:c.860_863dup	804	3084	9	136	173	0.0661765	frameshift	5	170837543	C	CTCTG
AML18_2884	SRSF2	NP_003007.2:p.Pro95Arg	NM_003016.4:c.284C>G	537	1155	107	198	141	0.540404	frameshift	17	74732959	G	C
AML18_2884	TET2	NP_001120680.1:p.Asn275IlefsTer18	NM_001127208.2:c.822del	1596	3540	186	419	312	0.443914	frameshift	4	106155920	TC	T
AML18_2885	ASXL1	NP_056153.2:p.Gly646TrpfsTer12	NM_015338.6:c.1934dup	1657	4774	917	2571	489	0.356671	frameshift	20	31022441	A	AG
AML18_2885	CEBPA	NP_004355.2:p.Leu155AlafsTer12	NM_004364.5:c.462_469del	88	1259	53	723	39	0.0733057	frameshift	19	33792851	GGCCGCAGC	G
AML18_2885	EZH2		NM_004456.5:c.2196-1G>T	2639	3411	1188	1513	657	0.785195	frameshift	7	148504799	C	A
AML18_2885	RUNX1	NP_001745.2:p.His404ProfsTer196	NM_001754.5:c.1210dup	342	1679	245	1146	123	0.213787	frameshift	21	36164664	T	TG
AML18_2885	RUNX1	NP_001745.2:p.Tyr406ProfsTer195	NM_001754.5:c.1211_1214dup	129	1638	96	1105	63	0.0868778	frameshift	21	36164660	C	CAGGT
AML18_2885	STAG2	NP_006594.3:p.Val783CysfsTer2	NM_006603.5:c.2345dup	205	1243	99	575	100	0.172174	frameshift	X	123202492	A	AC
AML18_2886	CEBPA	NP_004355.2:p.Arg288AlafsTer33	NM_004364.4:c.860dup	1006	3870	547	2151	297	0.2543	frameshift	19	33792460	C	CA
AML18_2886	CEBPA	NP_004355.2:p.Ser319dup	NM_004364.4:c.954_956dup	506	3827	281	2117	205	0.132735	frameshift	19	33792364	A	ACTG
AML18_2886	DNMT3A	NP_072046.2:p.Arg882Cys	NM_022552.4:c.2644C>T	1041	2175	123	252	316	0.488095	frameshift	2	25457243	G	A
AML18_2886	FLT3	NP_004110.2:p.Phe612_Gly613insAlaArgGluTyrGluTyrAspLeuLysTrpGluPheProArgGluAsnLeuGluPhe	NM_004119.2:c.1837_1837+1insCCAGAGAATATGAATATGATCTCAAATGGGAGTTTCCAAGAGAAAATTTAGAGTTTG	471	9427			214	0.0499629	frameshift	13	28608218	C	CCAAACTCTAAATTTTCTCTTGGAAACTCCCATTTGAGATCATATTCATATTCTCTGG
AML18_2886	KRAS	NP_004976.2:p.Gly13Asp	NM_004985.4:c.38G>A	45	2567	9	521	37	0.0172745	frameshift	12	25398281	C	T
AML18_2886	NPM1	NP_002511.1:p.Trp288CysfsTer12	NM_002520.6:c.860_863dup	641	2173	18	203	130	0.08867	frameshift	5	170837543	C	CTCTG
AML18_2886	TET2	NP_001120680.1:p.Arg1516Ter	NM_001127208.2:c.4546C>T	2441	2598	362	385	448	0.94026	frameshift	4	106196213	C	T
AML18_2888	ASXL1	NP_056153.2:p.Pro808LeufsTer10	NM_015338.5:c.2423del	37	2273	7	274	30	0.0255474	frameshift	20	31022936	TC	T
AML18_2888	DDX41	NP_057306.2:p.Asp140GlyfsTer2	NM_016222.3:c.415_418dup	1499	3111	251	540	371	0.464815	frameshift	5	176942945	T	TCATC
AML18_2888	DDX41	NP_057306.2:p.Arg525His	NM_016222.3:c.1574G>A	63	4284	15	720	49	0.0208333	frameshift	5	176939370	C	T
AML18_2888	RAD21	NP_006256.1:p.Arg65Gly	NM_006265.2:c.193C>G	51	2546	9	547	36	0.0164534	frameshift	8	117875450	G	C
AML18_2889	FLT3	NP_004110.2:p.Gly583_Arg595dup	NM_004119.2:c.1748_1786dup	211	9850			103	0.0214213	frameshift	13	28608269	T	TCTCTGAAATCAACGTAGAAGTACTCATTATCTGAGGAGC
AML18_2889	GATA2	NP_116027.2:p.Ala372Thr	NM_032638.4:c.1114G>A	786	1894	8	26	232	0.307692	frameshift	3	128200691	C	T
AML18_2889	NPM1	NP_002511.1:p.Trp288CysfsTer12	NM_002520.6:c.863_864insCAAG	695	1690	6	15	172	0.4	frameshift	5	170837546	T	TGCAA
AML18_2891	ASXL1	NP_056153.2:p.Glu635ArgfsTer15	NM_015338.5:c.1900_1922del	167	4829	58	2183	100	0.027	frameshift	20	31022402	TCACCACTGCCATAGAGAGGCGGC	T
AML18_2891	DDX41	NP_057306.2:p.Asp140GlyfsTer2	NM_016222.3:c.415_418dup	1747	3502	571	1124	452	0.508	frameshift	5	176942945	T	TCATC
AML18_2891	DDX41	NP_057306.2:p.Arg525His	NM_016222.3:c.1574G>A	78	4772	17	1386	58	0.012	frameshift	5	176939370	C	T
AML18_2891	SRSF2	NP_003007.2:p.Pro95His	NM_003016.4:c.284C>A	19	1084	6	526	15	0.011	frameshift	17	74732959	G	T
AML18_2892	IDH2	NP_002159.2:p.Arg140Gln	NM_002168.3:c.419G>A	3011	6333	1015	2161	426	0.46969	frameshift	15	90631934	C	T
AML18_2892	NPM1	NP_002511.1:p.Trp288CysfsTer12	NM_002520.6:c.860_863dup	603	3559	6	214	121	0.0280374	frameshift	5	170837543	C	CTCTG
AML18_2892	SRSF2	NP_003007.2:p.Pro95His	NM_003016.4:c.284C>A	893	1907	194	431	196	0.450116	frameshift	17	74732959	G	T
AML18_2893	DDX41		NM_016222.4:c.434+1G>C	1074	2249	15	27	309	0.555556	frameshift	5	176942929	C	G
AML18_2894	ASXL1	NP_056153.2:p.Gly644TrpfsTer12	NM_015338.6:c.1926_1930del	2836	5862	832	1709	617	0.486834	frameshift	20	31022438	CGGAGG	C
AML18_2894	BCORL1	NP_068765.3:p.Gln1076ArgfsTer16	NM_021946.5:c.3226del	71	2365	9	336	61	0.0267857	frameshift	X	129149970	TC	T
AML18_2894	BCORL1	NP_068765.3:p.Trp1622Ter	NM_021946.5:c.4866G>A	68	5033	24	1815	52	0.0132231	frameshift	X	129189841	G	A
AML18_2894	FLT3	NP_004110.2:p.Val592Phe	NM_004119.3:c.1774G>T	73	5316	17	1118	64	0.0152057	frameshift	13	28608282	C	A
AML18_2894	IDH1	NP_005887.2:p.Arg132Cys	NM_005896.4:c.394C>T	1573	3961	460	1108	427	0.415162	frameshift	2	209113113	G	A
AML18_2894	IDH2	NP_002159.2:p.Arg140Gln	NM_002168.4:c.419G>A	62	3742	22	1475	42	0.0149153	frameshift	15	90631934	C	T
AML18_2894	RAD21	NP_006256.1:p.Lys16Ter	NM_006265.3:c.46A>T	801	2767	256	921	283	0.277959	frameshift	8	117878923	T	A
AML18_2894	SRSF2	NP_003007.2:p.Pro95His	NM_003016.4:c.284C>A	479	1048	180	397	134	0.453401	frameshift	17	74732959	G	T
AML18_2894	STAG2	NP_006594.3:p.Ala866GlyfsTer5	NM_006603.5:c.2596dup	49	4272	7	750	40	0.00933333	frameshift	X	123210243	T	TG
AML18_2895	DNMT3A	NP_072046.2:p.Arg882His	NM_022552.4:c.2645G>A	943	2276	125	294	310	0.42517	frameshift	2	25457242	C	T
AML18_2895	IDH2	NP_002159.2:p.Arg172Asn	NM_002168.3:c.515_516delinsAC	1223	3025	624	1521	327	0.410256	frameshift	15	90631837	CC	GT
AML18_2895	WT1	NP_000369.3:p.Val220AlafsTer28	NM_000378.4:c.659delinsCC	848	3426	195	751	283	0.259654	frameshift	11	32450153	A	GG
AML18_2897	ASXL1	NP_056153.2:p.Ile641GlyfsTer14	NM_015338.5:c.1921_1928del	3900	8608	1128	2402	607	0.469609	frameshift	20	31022435	CATCGGAGG	C
AML18_2897	BCOR	NP_060215.4:p.Tyr660delinsTer	NM_017745.5:c.1979_1980insGGGACA	25	2494	6	575	24	0.0104348	frameshift	X	39932619	G	GTGTCCC
AML18_2897	IDH2	NP_002159.2:p.Arg140Gln	NM_002168.3:c.419G>A	2120	4783	1092	2414	362	0.452361	frameshift	15	90631934	C	T
AML18_2897	RUNX1	NP_001745.2:p.Ala142GlyfsTer4	NM_001754.4:c.424_425insGGGGAGG	2305	7395	697	2141	556	0.325549	frameshift	21	36252937	G	GCCTCCCC
AML18_2897	RUNX1	NP_001745.2:p.Arg107Pro	NM_001754.4:c.320G>C	1425	4623	697	2249	318	0.309916	frameshift	21	36259171	C	G
AML18_2897	U2AF1	NP_006749.1:p.Gln157Pro	NM_006758.2:c.470A>C	81	6319	18	1558	55	0.0115533	frameshift	21	44514777	T	G
AML18_2897	WT1	NP_000369.3:p.Arg353ProfsTer15	NM_000378.4:c.1058delinsCC	87	3064	9	251	54	0.0358566	frameshift	11	32417943	C	GG
AML18_2897	WT1	NP_000369.3:p.Arg445Trp	NM_000378.4:c.1333C>T	300	7056	32	733	155	0.0436562	frameshift	11	32413566	G	A
AML18_2898	IDH2	NP_002159.2:p.Arg140Gln	NM_002168.4:c.419G>A	3450	7195	331	712	402	0.464888	frameshift	15	90631934	C	T
AML18_2898	SRSF2	NP_003007.2:p.Pro95His	NM_003016.4:c.284C>A	1198	2494	77	172	195	0.447674	frameshift	17	74732959	G	T
AML18_2899	ASXL1	NP_056153.2:p.Glu635ArgfsTer15	NM_015338.5:c.1900_1922del	2316	6384	721	1971	512	0.365804	frameshift	20	31022402	TCACCACTGCCATAGAGAGGCGGC	T
AML18_2899	CSF3R	NP_000751.1:p.Gln749Ter	NM_000760.3:c.2245C>T	951	5130	230	1136	326	0.202465	frameshift	1	36932224	G	A
AML18_2899	IDH1	NP_005887.2:p.Arg132Cys	NM_005896.3:c.394C>T	1490	5158	513	1620	396	0.316667	frameshift	2	209113113	G	A
AML18_2899	PHF6	NP_115834.1:p.Arg274Gln	NM_032458.2:c.821G>A	2013	4878	715	1760	416	0.40625	frameshift	X	133549137	G	A
AML18_2899	U2AF1	NP_006749.1:p.Gln157Pro	NM_006758.2:c.470A>C	1938	4792	638	1576	450	0.404822	frameshift	21	44514777	T	G
AML18_2900	ASXL1	NP_056153.2:p.Glu635ArgfsTer15	NM_015338.6:c.1900_1922del	1805	4823	619	1843	505	0.335865	frameshift	20	31022402	TCACCACTGCCATAGAGAGGCGGC	T
AML18_2900	EZH2	NP_004447.2:p.Pro132Ser	NM_004456.5:c.394C>T	910	1241	82	113	355	0.725664	frameshift	7	148526910	G	A
AML18_2900	NRAS	NP_002515.1:p.Gly13Asp	NM_002524.5:c.38G>A	766	2254	94	255	327	0.368627	frameshift	1	115258744	C	T
AML18_2900	PTPN11	NP_002825.3:p.Phe71Leu	NM_002834.5:c.213T>G	33	1510	8	292	27	0.0273973	frameshift	12	112888197	T	G
AML18_2900	RUNX1	NP_001745.2:p.Ala292GlyfsTer310	NM_001754.5:c.874_875insGACATTG	761	2403	183	531	231	0.344633	frameshift	21	36171690	G	GCAATGTC
AML18_2900	STAG2	NP_006594.3:p.Ser941Ter	NM_006603.5:c.2822C>A	951	2500	303	775	298	0.390968	frameshift	X	123215276	C	A
AML18_2901	ASXL1	NP_056153.2:p.Gly646TrpfsTer12	NM_015338.6:c.1934dup	479	1498	338	1040	248	0.325	frameshift	20	31022441	A	AG
AML18_2901	NRAS	NP_002515.1:p.Gly13Val	NM_002524.5:c.38G>T	14	1196	8	503	12	0.0159046	frameshift	1	115258744	C	A
AML18_2901	SRSF2	NP_003007.2:p.Pro95His	NM_003016.4:c.284C>A	80	309	58	227	46	0.255507	frameshift	17	74732959	G	T
AML18_2902	DNMT3A	NP_072046.2:p.Arg882Cys	NM_022552.5:c.2644C>T	1528	3594	49	105	387	0.466667	frameshift	2	25457243	G	A
AML18_2902	FLT3	NP_004110.2:p.Asn676Lys	NM_004119.3:c.2028C>A	1179	2870	61	157	191	0.388535	frameshift	13	28602340	G	T
AML18_2902	NPM1	NP_002511.1:p.Trp288CysfsTer12	NM_002520.7:c.860_863dup	482	1864	20	55	154	0.363636	frameshift	5	170837543	C	CTCTG
AML18_2902	PHF6	NP_001015877.1:p.Tyr301Ter	NM_001015877.2:c.902dup	490	6142	27	261	196	0.103448	frameshift	X	133551265	T	TA
AML18_2903	CEBPA	NP_004355.2:p.Ala66GlyfsTer42	NM_004364.5:c.196dup	7138	21957	764	2547	655	0.299961	frameshift	19	33793124	G	GC
AML18_2903	CEBPA	NP_004355.2:p.Lys304_Gln305insLeu	NM_004364.5:c.912_913insTTG	6377	20443	889	2695	525	0.32987	frameshift	19	33792408	G	GCAA
AML18_2903	WT1	NP_000369.4:p.Tyr121Ter	NM_000378.6:c.363C>A	383	4467	13	166	138	0.0783133	frameshift	11	32456544	G	T
AML18_2904	JAK2	NP_004963.1:p.Val617Phe	NM_004972.3:c.1849G>T	4272	6848	574	909	587	0.631463	frameshift	9	5073770	G	T
AML18_2904	RUNX1	NP_001745.2:p.Asn139LysfsTer5	NM_001754.4:c.416dup	4783	8145	1454	2367	764	0.61428	frameshift	21	36252945	G	GT
AML18_2904	RUNX1	NP_001745.2:p.Arg166Gln	NM_001754.4:c.497G>A	1948	6380	529	1816	468	0.2913	frameshift	21	36252865	C	T
AML18_2904	SRSF2	NP_003007.2:p.Pro95_Arg102del	NM_003016.4:c.284_307del	906	2079	216	413	221	0.523002	frameshift	17	74732935	CGGCGGCTGTGGTGTGAGTCCGGGG	C
AML18_2905	FLT3	NP_004110.2:p.Tyr591_Tyr599dup	NM_004119.2:c.1770_1796dup	757	13810			129	0.0548154	frameshift	13	28608259	A	ATATTCATATTCTCTGAAATCAACGTAG
AML18_2905	FLT3	NP_004110.2:p.Asp835Ala	NM_004119.2:c.2504A>C	1792	7269	210	922	436	0.227766	frameshift	13	28592641	T	G
AML18_2905	NPM1	NP_002511.1:p.Trp288CysfsTer12	NM_002520.6:c.860_863dup	1008	3627	4	88	173	0.0454545	frameshift	5	170837543	C	CTCTG
AML18_2906	IDH1	NP_005887.2:p.Arg132His	NM_005896.4:c.395G>A	164	2005	74	919	104	0.0805223	frameshift	2	209113112	C	T
AML18_2907	NRAS	NP_002515.1:p.Gly12Ala	NM_002524.4:c.35G>C	68	3134	5	136	51	0.0367647	frameshift	1	115258747	C	G
AML18_2907	RUNX1	NP_001745.2:p.Gln397ProfsTer203	NM_001754.4:c.1187dup	1083	2900	684	1725	240	0.396522	frameshift	21	36164687	G	GA
AML18_2907	SF3B1	NP_036565.2:p.Lys666Asn	NM_012433.3:c.1998G>C	1039	2694	127	309	288	0.411003	frameshift	2	198267359	C	G
AML18_2909	CBL	NP_005179.2:p.Lys382Glu	NM_005188.3:c.1144A>G	296	2786	26	325	127	0.08	frameshift	11	119148924	A	G
AML18_2909	GNAS	NP_000507.1:p.Gln227Glu	NM_000516.5:c.679C>G	575	1485	7	24	178	0.291667	frameshift	20	57484595	C	G
AML18_2909	SETBP1	NP_056374.2:p.Asp868Asn	NM_015559.2:c.2602G>A	34466	38956	9729	10917	1267	0.891179	frameshift	18	42531907	G	A
AML18_2909	SRSF2	NP_003007.2:p.Pro95_Arg102del	NM_003016.4:c.284_307del	1131	2268	321	539	261	0.595547	frameshift	17	74732935	CGGCGGCTGTGGTGTGAGTCCGGGG	C
AML18_2909	TP53	NP_000537.3:p.Glu286Gly	NM_000546.5:c.857A>G	723	1284	125	214	197	0.584112	frameshift	17	7577081	T	C
AML18_2910	ASXL1	NP_056153.2:p.Gly646TrpfsTer12	NM_015338.6:c.1934dup	883	4002	530	2399	342	0.220925	frameshift	20	31022441	A	AG
AML18_2910	DNMT3A	NP_072046.2:p.Tyr584Ter	NM_022552.5:c.1752C>G	41	2305	29	1224	33	0.0236928	frameshift	2	25467123	G	C
AML18_2910	IDH1	NP_005887.2:p.Arg132Cys	NM_005896.4:c.394C>T	52	2674	30	1478	42	0.0202977	frameshift	2	209113113	G	A
AML18_2910	IDH2	NP_002159.2:p.Arg140Trp	NM_002168.4:c.418C>T	542	2285	391	1628	187	0.240172	frameshift	15	90631935	G	A
AML18_2910	NRAS	NP_002515.1:p.Tyr64Asn	NM_002524.5:c.190T>A	42	1122	28	750	33	0.0373333	frameshift	1	115256521	A	T
AML18_2910	SRSF2	NP_003007.2:p.Pro95Leu	NM_003016.4:c.284C>T	172	818	121	564	64	0.214539	frameshift	17	74732959	G	A
AML18_2910	STAG2	NP_006594.3:p.Asp625TyrfsTer9	NM_006603.5:c.1873_1874del	568	1493	339	892	198	0.380045	frameshift	X	123197747	CAG	C
AML18_2911	DNMT3A	NP_072046.2:p.Arg882Cys	NM_022552.5:c.2644C>T	747	1631	230	525	267	0.438095	frameshift	2	25457243	G	A
AML18_2911	FLT3	NP_004110.2:p.Asp835His	NM_004119.3:c.2503G>C	377	2429	217	1283	192	0.169135	frameshift	13	28592642	C	G
AML18_2911	IDH1	NP_005887.2:p.Arg132His	NM_005896.4:c.395G>A	1055	2304	494	1072	323	0.460821	frameshift	2	209113112	C	T
AML18_2911	NPM1	NP_002511.1:p.Trp288CysfsTer12	NM_002520.7:c.860_863dup	300	1008	96	321	120	0.299065	frameshift	5	170837543	C	CTCTG
AML18_2911	PTPN11	NP_002825.3:p.Tyr63Cys	NM_002834.5:c.188A>G	438	983	139	296	182	0.469595	frameshift	12	112888172	A	G
AML18_2912	CEBPA	NP_004355.2:p.Lys313dup	NM_004364.5:c.937_939dup	1209	2874	814	1948	348	0.417864	frameshift	19	33792381	C	CCTT
AML18_2912	CEBPA	NP_004355.2:p.Phe106Ter	NM_004364.5:c.317_318del	190	629	125	401	61	0.311721	frameshift	19	33793002	CAA	C
AML18_2912	GATA2	NP_116027.2:p.Gly320Asp	NM_032638.5:c.959G>A	45	2249	26	1401	33	0.0185582	frameshift	3	128202761	C	T
AML18_2912	TET2	NP_060098.3:p.Val218TrpfsTer32	NM_017628.4:c.651del	1788	3860	781	1695	521	0.460767	frameshift	4	106155748	TC	T
AML18_2914	NPM1	NP_002511.1:p.Trp288CysfsTer12	NM_002520.7:c.860_863dup	454	1734	61	218	138	0.279817	frameshift	5	170837543	C	CTCTG
AML18_2914	NRAS	NP_002515.1:p.Gly12Ser	NM_002524.5:c.34G>A	383	3466	28	293	183	0.0955631	frameshift	1	115258748	C	T
AML18_2914	PTPN11	NP_002825.3:p.Glu76Lys	NM_002834.5:c.226G>A	107	3252	17	572	75	0.0297203	frameshift	12	112888210	G	A
AML18_2914	SRSF2	NP_003007.2:p.Pro95His	NM_003016.4:c.284C>A	742	1680	245	555	186	0.441441	frameshift	17	74732959	G	T
AML18_2914	TET2	NP_060098.3:p.Gln317ArgfsTer30	NM_017628.4:c.945del	1780	4120	395	863	394	0.457706	frameshift	4	106156042	TC	T
AML18_2914	TET2	NP_060098.3:p.Leu567Ter	NM_017628.4:c.1700T>A	1303	2936	278	577	337	0.481802	frameshift	4	106156799	T	A
AML18_2915	FLT3	NP_004110.2:p.Leu601_Lys602insThrGluValThrGlySerSerAspAsnGluTyrPheTyrValAspPheArgGluTyrGluTyrAspLeu	NM_004119.3:c.1802_1803insTACAGAGGTGACCGGCTCCTCAGATAATGAGTACTTCTACGTTGATTTCAGAGAATATGAATATGATCT	1468	4932			320	0.297648	frameshift	13	28608253	G	GAGATCATATTCATATTCTCTGAAATCAACGTAGAAGTACTCATTATCTGAGGAGCCGGTCACCTCTGTA
AML18_2915	NPM1	NP_002511.1:p.Trp288CysfsTer12	NM_002520.7:c.860_863dup	310	980	75	279	102	0.268817	frameshift	5	170837543	C	CTCTG
AML18_2915	NRAS	NP_002515.1:p.Gln61Lys	NM_002524.5:c.181C>A	141	1084	51	482	58	0.105809	frameshift	1	115256530	G	T
AML18_2916	DNMT3A	NP_072046.2:p.Arg320Ter	NM_022552.5:c.958C>T	1079	2887	99	251	304	0.394422	frameshift	2	25470516	G	A
AML18_2916	IDH2	NP_002159.2:p.Arg172Lys	NM_002168.4:c.515G>A	2216	5454	720	1747	425	0.412135	frameshift	15	90631838	C	T
AML18_2917	BCORL1	NP_068765.3:p.Pro206CysfsTer65	NM_021946.5:c.616_617del	40	3895	19	1689	33	0.0112493	frameshift	X	129147360	TCC	T
AML18_2917	BCORL1	NP_068765.3:p.Cys421Ter	NM_021946.5:c.1263C>A	43	733	16	313	28	0.0511182	frameshift	X	129148011	C	A
AML18_2917	DNMT3A	NP_072046.2:p.Arg882His	NM_022552.5:c.2645G>A	484	2855	104	617	213	0.168558	frameshift	2	25457242	C	T
AML18_2917	IDH2	NP_002159.2:p.Arg140Gln	NM_002168.4:c.419G>A	574	3521	281	1769	219	0.158847	frameshift	15	90631934	C	T
AML18_2917	MAP2K1	NP_002746.1:p.Phe53Leu	NM_002755.4:c.159T>A	43	2286	17	608	32	0.0279605	frameshift	15	66727443	T	A
AML18_2918	ETV6	NP_001978.1:p.Gln267Ter	NM_001987.5:c.799C>T	4146	8303	1991	4016	514	0.495767	frameshift	12	12022693	C	T
AML18_2918	IKZF1	NP_006051.1:p.Arg162Trp	NM_006060.6:c.484C>T	655	5785	175	1621	217	0.107958	frameshift	7	50450300	C	T
AML18_2918	NRAS	NP_002515.1:p.Gln61Arg	NM_002524.5:c.182A>G	244	2338	44	457	79	0.0962801	frameshift	1	115256529	T	C
AML18_2918	TET2	NP_060098.3:p.Arg550Ter	NM_017628.4:c.1648C>T	485	3643	92	678	189	0.135693	frameshift	4	106156747	C	T
AML18_2919	ASXL1	NP_056153.2:p.Gly646TrpfsTer12	NM_015338.6:c.1934dup	4098	10672	152	379	516	0.401055	frameshift	20	31022441	A	AG
AML18_2922	NPM1	NP_002511.1:p.Trp288CysfsTer12	NM_002520.7:c.863_864insCATG	754	1950	73	169	188	0.431953	frameshift	5	170837545	C	CTGCA
AML18_2922	TET2	NP_060098.3:p.Tyr1128SerfsTer8	NM_017628.4:c.3383_3390del	2296	5008	297	681	406	0.436123	frameshift	4	106158481	TATGATTTC	T
AML18_2923	FLT3	NP_004110.2:p.Gln577_Met578insGlyProGlu	NM_004119.3:c.1731_1732insGGCCCAGAG	100	1158	54	553	67	0.0976492	frameshift	13	28608324	T	TCTCTGGGCC
AML18_2923	FLT3	NP_004110.2:p.Asp835Glu	NM_004119.3:c.2505T>G	22	1719	18	1059	20	0.0169972	frameshift	13	28592640	A	C
AML18_2923	KRAS	NP_004976.2:p.Gly13Cys	NM_004985.5:c.37G>T	44	963	20	459	34	0.043573	frameshift	12	25398282	C	A
AML18_2923	KRAS	NP_004976.2:p.Ala59Gly	NM_004985.5:c.176C>G	19	1161	10	669	18	0.0149477	frameshift	12	25380282	G	C
AML18_2923	KRAS	NP_004976.2:p.Gly13Asp	NM_004985.5:c.38G>A	13	965	6	461	12	0.0130152	frameshift	12	25398281	C	T
AML18_2923	NRAS	NP_002515.1:p.Gly12Val	NM_002524.5:c.35G>T	90	1426	30	478	69	0.0627615	frameshift	1	115258747	C	A
AML18_2923	WT1	NP_000369.4:p.Ala370GlyfsTer5	NM_000378.6:c.1106_1107insAGGGTCC	658	1485	226	516	256	0.437984	frameshift	11	32417909	C	CGGACCCT
AML18_2923	WT1	NP_000369.4:p.Leu337LysfsTer30	NM_000378.6:c.1009_1010delinsAAGGAAAAACCGC	613	1463	349	771	249	0.452659	frameshift	11	32421546	AG	GCGGTTTTTCCTT
AML18_2924	DDX41	NP_057306.2:p.Lys108SerfsTer3	NM_016222.4:c.323del	1107	2225	230	470	399	0.489362	frameshift	5	176943169	CT	C
AML18_2924	DDX41	NP_057306.2:p.Arg525His	NM_016222.4:c.1574G>A	314	3556	83	1144	171	0.0725524	frameshift	5	176939370	C	T
AML18_2924	JAK2	NP_004963.1:p.Val617Phe	NM_004972.4:c.1849G>T	191	2229	47	529	118	0.0888469	frameshift	9	5073770	G	T
AML18_2924	NF1	NP_000258.1:p.Trp425Ter	NM_000267.3:c.1274G>A	74	1193	17	232	59	0.0732759	frameshift	17	29533271	G	A
AML18_2924	PPM1D	NP_003611.1:p.His487ThrfsTer2	NM_003620.4:c.1458dup	23	2153	6	680	20	0.00882353	frameshift	17	58740552	T	TA
AML18_2925	CEBPA	NP_004355.2:p.Arg300Leu	NM_004364.5:c.899G>T	2413	5514	1057	2388	446	0.44263	frameshift	19	33792422	C	A
AML18_2925	DNMT3A		NM_022552.5:c.1851+1G>A	3545	3705	635	668	481	0.950599	frameshift	2	25467023	C	T
AML18_2925	IDH2	NP_002159.2:p.Arg140Gln	NM_002168.4:c.419G>A	4406	7087	1502	2376	517	0.632155	frameshift	15	90631934	C	T
AML18_2925	NRAS	NP_002515.1:p.Gln61Leu	NM_002524.5:c.182A>T	722	2050	164	434	159	0.37788	frameshift	1	115256529	T	A
AML18_2925	NRAS	NP_002515.1:p.Gln61Lys	NM_002524.5:c.181C>A	91	2057	19	442	48	0.0429864	frameshift	1	115256530	G	T
AML18_2925	NRAS	NP_002515.1:p.Gln61Arg	NM_002524.5:c.182A>G	40	2050	5	434	32	0.0115207	frameshift	1	115256529	T	C
AML18_2925	SMC1A	NP_006297.2:p.Arg807His	NM_006306.4:c.2420G>A	2406	2616	459	490	487	0.936735	frameshift	X	53430498	C	T
AML18_2925	SRSF2	NP_003007.2:p.Pro95His	NM_003016.4:c.284C>A	853	1791	252	531	200	0.474576	frameshift	17	74732959	G	T
AML18_2925	TET2	NP_060098.3:p.Gln758Ter	NM_017628.4:c.2272C>T	51	2851	6	406	36	0.0147783	frameshift	4	106157371	C	T
AML18_2927	BCORL1	NP_068765.3:p.Arg609Ter	NM_021946.5:c.1825C>T	15	1431	9	503	14	0.0178926	frameshift	X	129148573	C	T
AML18_2927	DNMT3A	NP_072046.2:p.Arg882His	NM_022552.5:c.2645G>A	1107	2546	293	695	343	0.421583	frameshift	2	25457242	C	T
AML18_2927	RUNX1	NP_001745.2:p.Arg107His	NM_001754.5:c.320G>A	2422	3047	1255	1582	415	0.7933	frameshift	21	36259171	C	T
AML18_2927	SRSF2	NP_003007.2:p.Pro95Leu	NM_003016.4:c.284C>T	528	1289	302	726	144	0.415978	frameshift	17	74732959	G	A
AML18_2928	ASXL1	NP_056153.2:p.Gly646TrpfsTer12	NM_015338.6:c.1934dup	1113	5432	406	1928	366	0.210581	frameshift	20	31022441	A	AG
AML18_2928	RUNX1	NP_001745.2:p.Ala391SerfsTer209	NM_001754.5:c.1170dup	647	3086	363	1782	198	0.203704	frameshift	21	36164704	C	CT
AML18_2928	SRSF2	NP_003007.2:p.Pro95His	NM_003016.4:c.284C>A	286	1172	106	480	96	0.220833	frameshift	17	74732959	G	T
AML18_2928	STAG2	NP_006594.3:p.Arg1045Ter	NM_006603.5:c.3133C>T	73	5682	30	1847	48	0.0162426	frameshift	X	123220476	C	T
AML18_2929	DNMT3A	NP_072046.2:p.Ser417Ter	NM_022552.5:c.1250_1266delinsA	615	1481	65	174	224	0.373563	frameshift	2	25469502	CAGGCCCTTAGGGCCAG	T
AML18_2929	KRAS	NP_004976.2:p.Gly12Asp	NM_004985.5:c.35G>A	694	2160	88	267	231	0.329588	frameshift	12	25398284	C	T
AML18_2929	NPM1	NP_002511.1:p.Trp288CysfsTer12	NM_002520.7:c.863_864insCCTG	352	1060	49	116	125	0.422414	frameshift	5	170837544	T	TCTGC
AML18_2930	DNMT3A	NP_072046.2:p.Pro799Ala	NM_022552.5:c.2395C>G	1074	3236	347	1077	381	0.322191	frameshift	2	25462012	G	C
AML18_2930	IDH1	NP_005887.2:p.Arg132Cys	NM_005896.4:c.394C>T	848	2702	369	1175	292	0.314043	frameshift	2	209113113	G	A
AML18_2931	ASXL1	NP_056153.2:p.Gly646TrpfsTer12	NM_015338.6:c.1934dup	1992	5150	765	1983	489	0.385779	frameshift	20	31022441	A	AG
AML18_2931	IDH2	NP_002159.2:p.Arg172Lys	NM_002168.4:c.515G>A	1471	3368	733	1704	383	0.430164	frameshift	15	90631838	C	T
AML18_2931	U2AF1	NP_006749.1:p.Gln157_Tyr158dup	NM_006758.3:c.469_474dup	1250	3052	417	988	378	0.422065	frameshift	21	44514772	C	CATACTG
AML18_2932	DNMT3A		NM_022552.5:c.1474+1del	1393	2978	115	271	338	0.424354	frameshift	2	25468887	AC	A
AML18_2932	FLT3	NP_004110.2:p.Phe594_Asp600dup	NM_004119.3:c.1780_1800dup	2302	11779			464	0.195433	frameshift	13	28608255	G	GATCATATTCATATTCTCTGAA
AML18_2932	FLT3	NP_004110.2:p.Tyr597_Glu608dup	NM_004119.3:c.1789_1824dup	734	12159			227	0.0603668	frameshift	13	28608231	T	TTTCTCTTGGAAACTCCCATTTGAGATCATATTCATA
AML18_2932	IDH2	NP_002159.2:p.Arg140Gln	NM_002168.4:c.419G>A	2517	5663	856	1865	399	0.458981	frameshift	15	90631934	C	T
AML18_2932	NPM1	NP_002511.1:p.Trp288CysfsTer12	NM_002520.7:c.860_863dup	506	1776	59	177	163	0.333333	frameshift	5	170837543	C	CTCTG
AML18_2933	BCOR	NP_060215.4:p.Asn575MetfsTer14	NM_017745.6:c.1722del	1704	3854	184	411	298	0.447689	frameshift	X	39932876	TG	T
AML18_2933	CSF3R	NP_000751.1:p.Ser413Ter	NM_000760.4:c.1238C>A	1709	3500	98	215	333	0.455814	frameshift	1	36937081	G	T
AML18_2933	NRAS	NP_002515.1:p.Gly12Cys	NM_002524.5:c.34G>T	847	1932	16	39	309	0.410256	frameshift	1	115258748	C	A
AML18_2933	U2AF1	NP_006749.1:p.Ser34Phe	NM_006758.3:c.101C>T	424	901	9	13	169	0.692308	frameshift	21	44524456	G	A
AML18_2935	DNMT3A	NP_072046.2:p.Ser770Leu	NM_022552.5:c.2309C>T	112	3135	24	604	69	0.0397351	frameshift	2	25463184	G	A
AML18_2935	DNMT3A	NP_072046.2:p.Arg598Ter	NM_022552.5:c.1792C>T	115	2564	33	669	69	0.0493274	frameshift	2	25467083	G	A
AML18_2935	IDH2	NP_002159.2:p.Arg172Lys	NM_002168.4:c.515G>A	148	3676	77	1692	80	0.0455083	frameshift	15	90631838	C	T
AML18_2936	PPM1D	NP_003611.1:p.Ser516Ter	NM_003620.4:c.1547C>G	54	2330	13	473	41	0.0274841	frameshift	17	58740642	C	G
AML18_2936	TET2	NP_060098.3:p.Arg369TrpfsTer12	NM_017628.4:c.1105_1130del	37	3294	11	940	26	0.0117021	frameshift	4	106156199	CTGAACGGTATTTAAAACAAAATGAAA	C
AML18_2936	TP53	NP_000537.3:p.Cys141AlafsTer29	NM_000546.6:c.420del	454	2362	97	527	194	0.184061	frameshift	17	7578509	AG	A
AML18_2936	TP53	NP_000537.3:p.Cys242HisfsTer21	NM_000546.6:c.723_724del	553	2897	122	686	213	0.177843	frameshift	17	7577556	CAG	C
AML18_2936	TP53	NP_000537.3:p.Arg273His	NM_000546.6:c.818G>A	31	2465	8	568	27	0.0140845	frameshift	17	7577120	C	T
AML18_2936	TP53	NP_000537.3:p.Arg273Leu	NM_000546.6:c.818G>T	26	2465	9	568	23	0.0158451	frameshift	17	7577120	C	A
AML18_2937	BCOR	NP_060215.4:p.Lys839Ter	NM_017745.6:c.2515A>T	576	2147	152	596	200	0.255034	frameshift	X	39932084	T	A
AML18_2937	DNMT3A	NP_072046.2:p.Arg882Pro	NM_022552.5:c.2645G>C	878	2835	146	485	284	0.301031	frameshift	2	25457242	C	G
AML18_2937	IDH2	NP_002159.2:p.Arg140Gln	NM_002168.4:c.419G>A	1077	3816	444	1648	309	0.269417	frameshift	15	90631934	C	T
AML18_2938	CEBPA	NP_004355.2:p.Arg300_Asp301delinsGlnTyr	NM_004364.5:c.899_901delinsAAT	3115	3426	2003	2180	487	0.918807	frameshift	19	33792420	CGC	ATT
AML18_2938	FLT3	NP_004110.2:p.Asn676Lys	NM_004119.3:c.2028C>G	173	1556	51	508	66	0.100394	frameshift	13	28602340	G	C
AML18_2938	FLT3	NP_004110.2:p.Arg845Gly	NM_004119.3:c.2533A>G	87	3981	33	1639	66	0.0201342	frameshift	13	28592612	T	C
AML18_2938	FLT3	NP_004110.2:p.Tyr572Cys	NM_004119.3:c.1715A>G	61	3269	14	683	52	0.0204978	frameshift	13	28608341	T	C
AML18_2938	FLT3	NP_004110.2:p.Val491Leu	NM_004119.3:c.1471G>T	36	3334	13	1050	29	0.012381	frameshift	13	28609758	C	A
AML18_2938	NRAS	NP_002515.1:p.Gly13Val	NM_002524.5:c.38G>T	109	2614	13	294	77	0.0442177	frameshift	1	115258744	C	A
AML18_2938	RAD21	NP_006256.1:p.Ile44GlufsTer37	NM_006265.3:c.126_129dup	629	4018	305	2145	236	0.142191	frameshift	8	117878839	T	TACTC
AML18_2941	IDH2	NP_002159.2:p.Arg140Gln	NM_002168.4:c.419G>A	1362	3142	256	566	333	0.452297	frameshift	15	90631934	C	T
AML18_2941	RUNX1	NP_001745.2:p.Pro395ArgfsTer206	NM_001754.5:c.1179_1182dup	1106	3349	355	1043	261	0.340364	frameshift	21	36164692	G	GGCCT
AML18_2941	SMC1A	NP_006297.2:p.Lys678del	NM_006306.4:c.2032_2034del	434	2183	63	348	150	0.181034	frameshift	X	53432200	CCTT	C
AML18_2941	SRSF2	NP_003007.2:p.Pro95_Arg102del	NM_003016.4:c.284_307del	712	1741	127	286	204	0.444056	frameshift	17	74732935	CGGCGGCTGTGGTGTGAGTCCGGGG	C
AML18_2945	BCOR	NP_060215.4:p.Glu1348IlefsTer26	NM_017745.6:c.4038_4039del	1483	5481	469	1794	357	0.261427	frameshift	X	39922030	CCT	C
AML18_2945	BCORL1	NP_068765.3:p.Val1098SerfsTer13	NM_021946.5:c.3292del	483	3083	78	493	180	0.158215	frameshift	X	129150036	AG	A
AML18_2945	NRAS	NP_002515.1:p.Gly12Asp	NM_002524.5:c.35G>A	292	3605	27	350	166	0.0771429	frameshift	1	115258747	C	T
AML18_2946	DNMT3A	NP_072046.2:p.Gly706Arg	NM_022552.5:c.2116G>C	2236	2365	293	314	542	0.933121	frameshift	2	25463566	C	G
AML18_2946	IDH2	NP_002159.2:p.Arg172Lys	NM_002168.4:c.515G>A	1202	2616	323	661	333	0.488654	frameshift	15	90631838	C	T
AML18_2947	ASXL1	NP_056153.2:p.Gly646TrpfsTer12	NM_015338.6:c.1934dup	2479	6430	898	2264	593	0.396643	frameshift	20	31022441	A	AG
AML18_2947	BCORL1	NP_068765.3:p.Asn273Ter	NM_021946.5:c.816_817insT	522	2947	207	1137	196	0.182058	frameshift	X	129147564	G	GT
AML18_2947	EZH2	NP_004447.2:p.Glu745ArgfsTer18	NM_004456.5:c.2232dup	1740	2306	395	524	515	0.753817	frameshift	7	148504761	C	CG
AML18_2947	KDM6A	NP_066963.2:p.Val1113GlyfsTer38	NM_021140.4:c.3337dup	100	2162	33	710	74	0.0464789	frameshift	X	44942756	C	CG
AML18_2947	RUNX1	NP_001745.2:p.Asp198Gly	NM_001754.5:c.593A>G	3039	3946	1163	1512	664	0.76918	frameshift	21	36231791	T	C
AML18_2947	SRSF2	NP_003007.2:p.Pro95His	NM_003016.4:c.284C>A	431	905	176	380	121	0.463158	frameshift	17	74732959	G	T
AML18_2947	SRSF2	NP_003007.2:p.Phe57Tyr	NM_003016.4:c.170T>A	90	4738	36	1811	58	0.0198785	frameshift	17	74733073	A	T
AML18_2948	NPM1	NP_002511.1:p.Trp288CysfsTer12	NM_002520.7:c.863_864insCATG	216	772	105	361	94	0.290859	frameshift	5	170837545	C	CTGCA
AML18_2948	PTPN11	NP_002825.3:p.Ala72Thr	NM_002834.5:c.214G>A	253	901	137	498	117	0.2751	frameshift	12	112888198	G	A
AML18_2949	BCOR	NP_060215.4:p.Ala1117GlnfsTer42	NM_017745.6:c.3348del	1121	2408	533	1104	270	0.48279	frameshift	X	39923742	CG	C
AML18_2949	ETNK1	NP_061108.3:p.Asn155Ser	NM_018638.5:c.464A>G	742	1705	73	173	261	0.421965	frameshift	12	22811995	A	G
AML18_2949	KRAS	NP_004976.2:p.Thr58Ile	NM_004985.5:c.173C>T	128	2369	33	604	76	0.0546358	frameshift	12	25380285	G	A
AML18_2949	NRAS	NP_002515.1:p.Gly12Arg	NM_002524.5:c.34G>C	569	1817	49	156	243	0.314103	frameshift	1	115258748	C	G
AML18_2949	RUNX1	NP_001745.2:p.Arg166Gly	NM_001754.5:c.496C>G	1208	2817	341	789	340	0.432193	frameshift	21	36252866	G	C
AML18_2949	SF3B1	NP_036565.2:p.His662Gln	NM_012433.4:c.1986C>A	69	1769	8	283	48	0.0282686	frameshift	2	198267371	G	T
AML18_2950	DDX41	NP_057306.2:p.Asp140GlyfsTer2	NM_016222.4:c.415_418dup	58	150	25	68	34	0.367647	frameshift	5	176942945	T	TCATC
AML18_2951	DDX41	NP_057306.2:p.Gly218Asp	NM_016222.4:c.653G>A	753	1528	149	296	210	0.503378	frameshift	5	176942062	C	T
AML18_2951	DDX41	NP_057306.2:p.Arg525His	NM_016222.4:c.1574G>A	423	2412	106	476	187	0.222689	frameshift	5	176939370	C	T
AML18_2951	MPL	NP_005364.1:p.Tyr591Asp	NM_005373.3:c.1771T>G	375	1090	135	386	107	0.349741	frameshift	1	43818306	T	G
AML18_2951	U2AF1	NP_006749.1:p.Ser34Tyr	NM_006758.3:c.101C>A	176	951	19	71	96	0.267606	frameshift	21	44524456	G	T
AML18_2952	DNMT3A	NP_072046.2:p.Arg749Leu	NM_022552.5:c.2246G>T	50	3289	21	1487	41	0.0141224	frameshift	2	25463247	C	A
AML18_2952	FLT3	NP_004110.2:p.Val579Ala	NM_004119.3:c.1736T>C	61	3336	23	1458	46	0.015775	frameshift	13	28608320	A	G
AML18_2952	RAD21	NP_006256.1:p.Thr394SerfsTer66	NM_006265.3:c.1180_1181insGCCCCCCGCCA	608	2608	405	1578	246	0.256654	frameshift	8	117864928	G	GTGGCGGGGGGC
AML18_2953	BCOR	NP_060215.4:p.Val280ArgfsTer21	NM_017745.6:c.836dup	5	288	5	92	5	0.0543478	frameshift	X	39933762	G	GA
AML18_2954	ASXL1	NP_056153.2:p.Gly646TrpfsTer12	NM_015338.6:c.1934dup	975	2991	606	1807	338	0.335362	frameshift	20	31022441	A	AG
AML18_2954	IDH2	NP_002159.2:p.Arg140Trp	NM_002168.4:c.418C>T	1009	2315	731	1678	288	0.435638	frameshift	15	90631935	G	A
AML18_2954	SRSF2	NP_003007.2:p.Pro95His	NM_003016.4:c.284C>A	395	908	275	611	117	0.450082	frameshift	17	74732959	G	T
AML18_2954	STAG2	NP_006594.3:p.Met139AlafsTer4	NM_006603.5:c.415_416del	1825	2196	1057	1249	563	0.846277	frameshift	X	123176445	CAT	C
AML18_2954	STAG2	NP_006594.3:p.Thr875IlefsTer6	NM_006603.5:c.2622_2623dup	26	2169	22	1242	21	0.0177134	frameshift	X	123210265	G	GTA
AML18_2955	DNMT3A	NP_072046.2:p.Ser770Trp	NM_022552.5:c.2309C>G	1413	2025	197	285	385	0.691228	frameshift	2	25463184	G	C
AML18_2955	IDH2	NP_002159.2:p.Arg140Gln	NM_002168.4:c.419G>A	828	2600	319	1012	295	0.315217	frameshift	15	90631934	C	T
AML18_2955	NRAS	NP_002515.1:p.Gly12Asp	NM_002524.5:c.35G>A	502	1606	45	123	270	0.365854	frameshift	1	115258747	C	T
AML18_2956	NF1		NM_000267.3:c.1527+1G>C	374	2562	183	1238	213	0.147819	frameshift	17	29541604	G	C
AML18_2956	STAG2	NP_006594.3:p.Ile652AspfsTer3	NM_006603.5:c.1954_1970del	351	1373	208	853	166	0.243845	frameshift	X	123197828	ATATTTCAAGAAGTCAAC	A
AML18_2956	WT1	NP_000369.4:p.Glu372AspfsTer4	NM_000378.6:c.1106_1115dup	224	1704	80	617	112	0.12966	frameshift	11	32417900	C	CTCAGATGCCG
AML18_2957	CBL	NP_005179.2:p.Phe418Ser	NM_005188.4:c.1253T>C	295	751	55	155	158	0.354839	frameshift	11	119149245	T	C
AML18_2957	GNAS	NP_000507.1:p.Arg201His	NM_000516.7:c.602G>A	366	723	24	60	164	0.4	frameshift	20	57484421	G	A
AML18_2957	JAK2	NP_004963.1:p.Val617Phe	NM_004972.4:c.1849G>T	22	1909	7	533	20	0.0131332	frameshift	9	5073770	G	T
AML18_2957	KRAS	NP_004976.2:p.Tyr64Asn	NM_004985.5:c.190T>A	130	1394	45	447	88	0.100671	frameshift	12	25380268	A	T
AML18_2957	NPM1	NP_002511.1:p.Trp288CysfsTer12	NM_002520.7:c.863_864insCCTG	211	853	43	176	99	0.244318	frameshift	5	170837544	T	TCTGC
AML18_2957	SRSF2	NP_003007.2:p.Pro95_Pro96delinsArg	NM_003016.4:c.284_288delinsGC	219	493	116	256	79	0.453125	frameshift	17	74732955	CGGGG	GC
AML18_2958	DNMT3A	NP_072046.2:p.Arg882Cys	NM_022552.5:c.2644C>T	603	1725	242	717	258	0.337517	frameshift	2	25457243	G	A
AML18_2958	FLT3	NP_004110.2:p.Val592Ala	NM_004119.3:c.1775T>C	190	3239	82	1478	123	0.0554804	frameshift	13	28608281	A	G
AML18_2958	FLT3	NP_004110.2:p.Ser451Phe	NM_004119.3:c.1352C>T	129	2276	47	858	94	0.0547786	frameshift	13	28610138	G	A
AML18_2958	GATA2	NP_116027.2:p.Arg362Pro	NM_032638.5:c.1085G>C	38	1408	19	673	28	0.0282318	frameshift	3	128200720	C	G
AML18_2958	NF1	NP_000258.1:p.Ile679AspfsTer21	NM_000267.3:c.2033dup	251	707	202	531	86	0.380414	frameshift	17	29553477	A	AC
AML18_2958	NF1	NP_000258.1:p.Arg1276Gln	NM_000267.3:c.3827G>A	20	702	10	275	17	0.0363636	frameshift	17	29562747	G	A
AML18_2958	NPM1	NP_002511.1:p.Trp288CysfsTer12	NM_002520.7:c.860_863dup	147	1039	42	332	72	0.126506	frameshift	5	170837543	C	CTCTG
AML18_2958	TET2	NP_001120680.1:p.Ile1873Thr	NM_001127208.3:c.5618T>C	501	1500	217	694	193	0.31268	frameshift	4	106197285	T	C
AML18_2958	TET2	NP_001120680.1:p.Glu1413Ter	NM_001127208.3:c.4237G>T	162	1325	56	428	90	0.130841	frameshift	4	106193775	G	T
AML18_2959	BCOR	NP_060215.4:p.Lys795Ter	NM_017745.6:c.2383A>T	996	2323	671	1579	279	0.424953	frameshift	X	39932216	T	A
AML18_2959	BCORL1	NP_068765.3:p.Arg609Ter	NM_021946.5:c.1825C>T	918	2145	569	1303	223	0.436685	frameshift	X	129148573	C	T
AML18_2959	DNMT3A	NP_072046.2:p.Asp781Val	NM_022552.5:c.2342A>T	998	2441	498	1254	292	0.397129	frameshift	2	25462065	T	A
AML18_2959	IDH2	NP_002159.2:p.Arg140Gln	NM_002168.4:c.419G>A	590	1385	412	955	172	0.431414	frameshift	15	90631934	C	T
AML18_2959	NRAS	NP_002515.1:p.Gly12Asp	NM_002524.5:c.35G>A	1149	2398	408	868	433	0.470046	frameshift	1	115258747	C	T
AML18_2959	PHF6	NP_115711.2:p.Arg275Ter	NM_032335.3:c.823C>T	1609	3675	1040	2420	464	0.429752	frameshift	X	133549136	C	T
AML18_2962	ASXL1	NP_056153.2:p.Gly646TrpfsTer12	NM_015338.6:c.1934dup	246	987	47	211	130	0.222749	frameshift	20	31022441	A	AG
AML18_2962	DNMT3A	NP_072046.2:p.Phe732del	NM_022552.5:c.2193_2195del	527	1138	85	178	210	0.477528	frameshift	2	25463297	AAAG	A
AML18_2962	DNMT3A	NP_072046.2:p.Val649Leu	NM_022552.5:c.1945G>C	591	1234	133	286	222	0.465035	frameshift	2	25464568	C	G
AML18_2962	IDH1	NP_005887.2:p.Arg132Cys	NM_005896.4:c.394C>T	956	2126	241	554	340	0.435018	frameshift	2	209113113	G	A
AML18_2962	STAG2	NP_006594.3:p.Cys632Ter	NM_006603.5:c.1896T>A	1094	2258	364	755	316	0.482119	frameshift	X	123197772	T	A
AML18_2963	DNMT3A	NP_072046.2:p.Phe827LeufsTer4	NM_022552.5:c.2481del	1428	3816	683	1772	340	0.38544	frameshift	2	25458691	TG	T
AML18_2963	IDH2	NP_002159.2:p.Arg140Gln	NM_002168.4:c.419G>A	631	1832	432	1282	143	0.336973	frameshift	15	90631934	C	T
AML18_2963	NPM1	NP_002511.1:p.Trp288CysfsTer12	NM_002520.7:c.860_863dup	469	2869	141	1160	163	0.121552	frameshift	5	170837543	C	CTCTG
AML18_2965	ASXL1	NP_056153.2:p.Gly646TrpfsTer12	NM_015338.6:c.1934dup	2559	6518	362	927	570	0.390507	frameshift	20	31022441	A	AG
AML18_2965	BCOR	NP_060215.4:p.Asn575GlnfsTer36	NM_017745.6:c.1722dup	943	2949	286	880	272	0.325	frameshift	X	39932876	T	TG
AML18_2965	BCOR	NP_060215.4:p.Asn143LysfsTer43	NM_017745.6:c.425dup	830	3965	198	1008	261	0.196429	frameshift	X	39934173	T	TG
AML18_2965	BCOR	NP_060215.4:p.Asp438SerfsTer6	NM_017745.6:c.1303_1307dup	93	1633	20	344	56	0.0581395	frameshift	X	39933291	G	GACGTC
AML18_2965	BCOR	NP_060215.4:p.Arg342Ter	NM_017745.6:c.1024C>T	234	1747	100	727	76	0.137552	frameshift	X	39933575	G	A
AML18_2965	BCOR	NP_060215.4:p.Glu812Ter	NM_017745.6:c.2434G>T	116	2941	30	686	78	0.0437318	frameshift	X	39932165	C	A
AML18_2965	STAG2		NM_006603.5:c.1116+1G>A	5933	6415	1555	1672	886	0.930024	frameshift	X	123185070	G	A
AML18_2965	U2AF1	NP_006749.1:p.Ser34Phe	NM_006758.3:c.101C>T	854	1908	51	101	297	0.50495	frameshift	21	44524456	G	A
AML18_2966	TP53	NP_000537.3:p.Arg248Gln	NM_000546.6:c.743G>A	308	1227	158	576	138	0.274306	frameshift	17	7577538	C	T
AML18_2968	CEBPA	NP_004355.2:p.Val328dup	NM_004364.5:c.983_985dup	1086	5855	610	3198	289	0.190744	frameshift	19	33792335	T	TCCA
AML18_2968	TET2	NP_001120680.1:p.Gln1680Ter	NM_001127208.3:c.5038C>T	2181	2338	494	534	228	0.925094	frameshift	4	106196705	C	T
AML18_2969	IDH2	NP_002159.2:p.Arg140Gln	NM_002168.4:c.419G>A	417	936	333	731	132	0.45554	frameshift	15	90631934	C	T
AML18_2969	NPM1	NP_002511.1:p.Trp288SerfsTer12	NM_002520.7:c.863_876delinsCTTTAAGATTTAAAGATT	181	872	82	433	80	0.189376	frameshift	5	170837547	GGCAGTGGAGGAAG	CTTTAAGATTTAAAGATT
AML18_2970	CSF3R	NP_000751.1:p.Gln749Ter	NM_000760.4:c.2245C>T	354	1017	85	232	109	0.366379	frameshift	1	36932224	G	A
AML18_2970	DDX41	NP_057306.2:p.Asp140GlyfsTer2	NM_016222.4:c.415_418dup	157	363	73	153	63	0.477124	frameshift	5	176942945	T	TCATC
AML18_2970	DDX41	NP_057306.2:p.Arg525His	NM_016222.4:c.1574G>A	373	2033	144	760	111	0.189474	frameshift	5	176939370	C	T
AML18_2970	RUNX1	NP_001745.2:p.Arg166Pro	NM_001754.5:c.497G>C	409	2396	231	1321	135	0.174868	frameshift	21	36252865	C	G
AML18_2972	TP53	NP_000537.3:p.Pro153AlafsTer28	NM_000546.6:c.455dup	50	261	16	77	28	0.207792	frameshift	17	7578474	C	CG
AML18_2972	TP53	NP_000537.3:p.Tyr220Cys	NM_000546.6:c.659A>G	81	287	10	37	41	0.27027	frameshift	17	7578190	T	C
